# Supplementary material for: Tetra­chlorido(1,10-phenanthroline-κ2 N,N′)platinum(IV) acetonitrile hemisolvate
Source: Acta Crystallogr Sect E Struct Rep Online. 2009 Jan 23;65(Pt 2):m224. doi: 10.1107/S1600536809002359 (PMC2968349; doi:10.1107/S1600536809002359)
Supplement: Supplementary file 1 [file e-65-0m224-sup1.cif]

##############################################################################
###                                                                        ###
###        Electronic paper (Acta Crystallographica Section E)             ###
###                                                                        ###
##############################################################################
#                                                                            #
# This CIF contains the data in a paper accepted for publication in Acta     #
# Crystallographica Section E. It conforms to the requirements of Notes      #
# for Authors for Section E, and has been peer reviewed under the auspices   #
# of the IUCr Commission on Journals.                                        #
#                                                                            #
# Full details of the Crystallographic Information File format               #
# are given in the paper "The Crystallographic Information File (CIF):       #
# a New Standard Archive File for Crystallography" by S. R. Hall, F. H.      #
# Allen and I. D. Brown [Acta Cryst. (1991), A47, 655-685].                  #
#                                                                            #
# The current version of the core CIF dictionary is obtainable from          #
# ftp://ftp.iucr.org/pub/cif_core.dic. The current version number is 2.4.    #
#                                                                            #
# Software is freely available for graphical display of the structure(s) in  #
# this CIF.  For information consult the CIF home page http://www.iucr.org/  #
# cif/home.html                                                              #
#                                                                            #
# This file may be used for bona fide research purposes within the           #
# scientific community so long as proper attribution is given to the journal # 
# article from which it was obtained.                                        #
#                                                                            #
##############################################################################
                                             
data_global
_audit_creation_method     SHELXL97
_journal_date_recd_electronic     2009-01-07
_journal_date_accepted     2009-01-19
_journal_name_full     'Acta Crystallographica, Section E'
_journal_year     2009
_journal_volume     65
_journal_issue      2
_journal_page_first     m224
_journal_page_last     m224
_journal_paper_category     QM
_journal_coeditor_code     IM2096
_publ_contact_author_name     'Dr Kwang Ha'
_publ_contact_author_address
;
School of Applied Chemical Engineering
Research Institute of Catalysis
Chonnam National University
Gwangju 500-757
Republic of Korea
;
_publ_contact_author_email     hakwang@chonnam.ac.kr
_publ_contact_author_fax     '82 62 530 1909'
_publ_contact_author_phone     '82 62 530 1901'
_publ_section_title
;
Tetrachlorido(1,10-phenanthroline-\k^2^<i>N</i>,<i>N</i>')platinum(IV)
acetonitrile hemisolvate
;
loop_
    _publ_author_name
    _publ_author_address
    'Kim, Nam-Ho'
;
School of Applied Chemical Engineering
Research Institute of Catalysis
Chonnam National University
Gwangju 500-757
Republic of Korea
;
    'Hwang, In-Chul'
;
Department of Chemistry
Pohang University of Science and Technology
Pohang 790-784
Republic of Korea
;
    'Ha, Kwang'
;
School of Applied Chemical Engineering
Research Institute of Catalysis
Chonnam National University
Gwangju 500-757
Republic of Korea
;
data_I
_chemical_name_systematic
;
Tetrachlorido(1,10-phenanthroline-\k^2^<i>N</i>,<i>N</i>')platinum(IV)
acetonitrile hemisolvate
;
_chemical_name_common     ?
_chemical_formula_moiety     '2(C12 H8 Cl4 N2 Pt) , C2 H3 N'
_chemical_formula_sum     'C26 H19 Cl8 N5 Pt2'
_chemical_formula_structural     ?
_chemical_formula_analytical     ?
_chemical_formula_iupac     '[Pt Cl4 (C12 H8 N2)] , 0.5C2 H3 N'
_chemical_formula_weight     1075.24
_chemical_melting_point     ?
_symmetry_cell_setting     triclinic
_symmetry_space_group_name_H-M     'P -1'
_symmetry_space_group_name_Hall     '-P 1'
loop_
    _symmetry_equiv_pos_as_xyz
    'x, y, z'
    '-x, -y, -z'
_cell_length_a     7.671(5)
_cell_length_b     12.619(8)
_cell_length_c     16.630(10)
_cell_angle_alpha     89.700(10)
_cell_angle_beta     87.460(10)
_cell_angle_gamma     78.797(7)
_cell_volume     1577(2)
_cell_formula_units_Z     2
_cell_measurement_reflns_used     907
_cell_measurement_theta_min     2.96
_cell_measurement_theta_max     26.37
_cell_measurement_temperature     293(2)
_exptl_crystal_description     rod
_exptl_crystal_colour     yellow
_exptl_crystal_size_max     0.55
_exptl_crystal_size_mid     0.30
_exptl_crystal_size_min     0.30
_exptl_crystal_density_diffrn     2.264
_exptl_crystal_density_meas     ?
_exptl_crystal_density_method     'not measured'
_exptl_crystal_F_000     1004
_exptl_absorpt_coefficient_mu     9.564
_exptl_absorpt_correction_type     multi-scan
_exptl_absorpt_process_details     '(SADABS; Bruker, 2000)'
_exptl_absorpt_correction_T_min     0.035
_exptl_absorpt_correction_T_max     0.057
_exptl_special_details
;
;
_diffrn_ambient_temperature     293(2)
_diffrn_radiation_type     'Mo K\a'
_diffrn_radiation_wavelength     0.71073
_diffrn_radiation_source     'fine-focus sealed tube'
_diffrn_radiation_monochromator     graphite
_diffrn_measurement_device_type     'Bruker SMART 1000 CCD'
_diffrn_measurement_method     '\f and \w'
_diffrn_detector_area_resol_mean     ?
_diffrn_reflns_number     8700
_diffrn_reflns_av_R_equivalents     0.0270
_diffrn_reflns_av_sigmaI/netI     0.0295
_diffrn_reflns_theta_min     1.23
_diffrn_reflns_theta_max     25.70
_diffrn_reflns_theta_full     25.00
_diffrn_measured_fraction_theta_max     0.974
_diffrn_measured_fraction_theta_full     0.983
_diffrn_reflns_limit_h_min     -9
_diffrn_reflns_limit_h_max     9
_diffrn_reflns_limit_k_min     -15
_diffrn_reflns_limit_k_max     14
_diffrn_reflns_limit_l_min     -9
_diffrn_reflns_limit_l_max     20
_diffrn_standards_number     0
_diffrn_standards_interval_count     0
_diffrn_standards_interval_time     0
_diffrn_standards_decay_%     0
_refine_special_details
;
Refinement of <i>F</i>^2^ against ALL reflections. The weighted <i>R</i>-factor
<i>wR</i> and goodness of fit <i>S</i> are based on <i>F</i>^2^, conventional
<i>R</i>-factors <i>R</i> are based on <i>F</i>, with <i>F</i> set to zero for
negative <i>F</i>^2^. The threshold expression of <i>F</i>^2^ >
\s(<i>F</i>^2^) is used only for calculating <i>R</i>-factors(gt) <i>etc</i>.
and is not relevant to the choice of reflections for refinement.
<i>R</i>-factors based on <i>F</i>^2^ are statistically about twice as large
as those based on <i>F</i>, and <i>R</i>- factors based on ALL data will be
even larger.
;
_reflns_number_total     5856
_reflns_number_gt     5250
_reflns_threshold_expression     I>2\s(I)
_refine_ls_structure_factor_coef     Fsqd
_refine_ls_matrix_type     full
_refine_ls_R_factor_all     0.0383
_refine_ls_R_factor_gt     0.0346
_refine_ls_wR_factor_gt     0.0980
_refine_ls_wR_factor_ref     0.1037
_refine_ls_goodness_of_fit_ref     1.089
_refine_ls_restrained_S_all     1.089
_refine_ls_number_reflns     5856
_refine_ls_number_parameters     372
_refine_ls_number_restraints     0
_refine_ls_hydrogen_treatment     constr
_refine_ls_weighting_scheme     calc
_refine_ls_weighting_details
       'calc w = 1/[\s^2^(Fo^2^)+(0.0696P)^2^+1.1983P] where P=(Fo^2^+2Fc^2^)/3'
_atom_sites_solution_hydrogens     geom
_atom_sites_solution_primary     direct
_atom_sites_solution_secondary     difmap
_refine_ls_shift/su_max     0.001
_refine_ls_shift/su_mean     0.000
_refine_diff_density_max     1.972
_refine_diff_density_min     -2.049
_refine_ls_extinction_method     'SHELXL97 (Sheldrick, 2008)'
_refine_ls_extinction_coef     0.0069(3)
_refine_ls_extinction_expression
                                  'Fc^*^=kFc[1+0.001xFc^2^\l^3^/sin(2\q)]^-1/4^'
loop_
    _atom_type_symbol
    _atom_type_description
    _atom_type_scat_dispersion_real
    _atom_type_scat_dispersion_imag
    _atom_type_scat_source
    'C' 'C' 0.0033 0.0016
                         'International Tables Vol C Tables 4.2.6.8 and 6.1.1.4'
    'H' 'H' 0.0000 0.0000
                         'International Tables Vol C Tables 4.2.6.8 and 6.1.1.4'
    'Cl' 'Cl' 0.1484 0.1585
                         'International Tables Vol C Tables 4.2.6.8 and 6.1.1.4'
    'N' 'N' 0.0061 0.0033
                         'International Tables Vol C Tables 4.2.6.8 and 6.1.1.4'
    'Pt' 'Pt' -1.7033 8.3905
                         'International Tables Vol C Tables 4.2.6.8 and 6.1.1.4'
_computing_data_collection     'SMART (Bruker, 2000)'
_computing_cell_refinement     'SAINT (Bruker, 2000)'
_computing_data_reduction     'SAINT (Bruker, 2000)'
_computing_structure_solution     'SHELXS97 (Sheldrick, 2008)'
_computing_structure_refinement     'SHELXL97 (Sheldrick, 2008)'
_computing_molecular_graphics
                              'ORTEP-3 (Farrugia, 1997) and PLATON (Spek, 2003)'
_computing_publication_material     'SHELXL97 (Sheldrick, 2008)'
loop_
    _atom_site_type_symbol
    _atom_site_label
    _atom_site_fract_x
    _atom_site_fract_y
    _atom_site_fract_z
    _atom_site_U_iso_or_equiv
    _atom_site_adp_type
    _atom_site_calc_flag
    _atom_site_refinement_flags
    _atom_site_occupancy
    _atom_site_disorder_assembly
    _atom_site_disorder_group
    Pt Pt1 0.22405(3) 0.743662(18) 0.348926(14) 0.03174(12) Uani d . 1 . .
    Cl Cl1 0.1723(3) 0.90349(15) 0.27957(12) 0.0592(6) Uani d . 1 . .
    Cl Cl2 0.4276(3) 0.66204(15) 0.25175(12) 0.0586(6) Uani d . 1 . .
    Cl Cl3 0.4436(2) 0.80367(14) 0.41769(12) 0.0440(4) Uani d . 1 . .
    Cl Cl4 -0.0011(3) 0.68354(17) 0.28563(13) 0.0604(6) Uani d . 1 . .
    N N1 0.2550(6) 0.6080(4) 0.4184(3) 0.0259(10) Uani d . 1 . .
    N N2 0.0449(7) 0.8027(4) 0.4402(3) 0.0329(12) Uani d . 1 . .
    C C1 0.3525(9) 0.5108(5) 0.4027(4) 0.0336(14) Uani d . 1 . .
    H H1 0.4154 0.4982 0.3534 0.040 Uiso calc R 1 . .
    C C2 0.3624(9) 0.4275(5) 0.4583(4) 0.0379(15) Uani d . 1 . .
    H H2 0.4316 0.3602 0.4456 0.046 Uiso calc R 1 . .
    C C3 0.2724(9) 0.4430(6) 0.5313(5) 0.0406(17) Uani d . 1 . .
    H H3 0.2806 0.3871 0.5685 0.049 Uiso calc R 1 . .
    C C4 0.1658(9) 0.5460(5) 0.5493(4) 0.0336(14) Uani d . 1 . .
    C C5 0.0584(10) 0.5727(7) 0.6212(4) 0.0442(18) Uani d . 1 . .
    H H5 0.0636 0.5217 0.6621 0.053 Uiso calc R 1 . .
    C C6 -0.0497(10) 0.6690(7) 0.6318(4) 0.0466(18) Uani d . 1 . .
    H H6 -0.1184 0.6834 0.6794 0.056 Uiso calc R 1 . .
    C C7 -0.0609(9) 0.7500(6) 0.5710(4) 0.0408(16) Uani d . 1 . .
    C C8 -0.1779(10) 0.8520(7) 0.5756(6) 0.053(2) Uani d . 1 . .
    H H8 -0.2517 0.8709 0.6213 0.064 Uiso calc R 1 . .
    C C9 -0.1814(10) 0.9223(7) 0.5128(6) 0.056(2) Uani d . 1 . .
    H H9 -0.2594 0.9887 0.5151 0.067 Uiso calc R 1 . .
    C C10 -0.0692(10) 0.8948(6) 0.4460(5) 0.0457(18) Uani d . 1 . .
    H H10 -0.0745 0.9432 0.4034 0.055 Uiso calc R 1 . .
    C C11 0.0471(8) 0.7290(5) 0.5010(4) 0.0321(14) Uani d . 1 . .
    C C12 0.1595(8) 0.6274(5) 0.4905(4) 0.0272(12) Uani d . 1 . .
    Pt Pt2 0.66093(3) 0.20111(2) 0.213982(14) 0.03046(12) Uani d . 1 . .
    Cl Cl5 0.6389(3) 0.17427(19) 0.35077(11) 0.0554(5) Uani d . 1 . .
    Cl Cl6 0.6342(3) 0.38351(16) 0.23497(13) 0.0553(5) Uani d . 1 . .
    Cl Cl7 0.9662(2) 0.17316(15) 0.21686(12) 0.0454(4) Uani d . 1 . .
    Cl Cl8 0.3574(2) 0.21957(18) 0.20343(12) 0.0523(5) Uani d . 1 . .
    N N3 0.6888(7) 0.2128(4) 0.0925(3) 0.0320(12) Uani d . 1 . .
    N N4 0.6814(7) 0.0429(4) 0.1845(3) 0.0317(12) Uani d . 1 . .
    C C13 0.6842(12) 0.3021(7) 0.0489(5) 0.052(2) Uani d . 1 . .
    H H13 0.6623 0.3694 0.0740 0.063 Uiso calc R 1 . .
    C C14 0.7131(14) 0.2939(9) -0.0360(5) 0.068(3) Uani d . 1 . .
    H H14 0.7111 0.3558 -0.0668 0.081 Uiso calc R 1 . .
    C C15 0.7435(13) 0.1957(8) -0.0718(5) 0.061(2) Uani d . 1 . .
    H H15 0.7643 0.1910 -0.1273 0.073 Uiso calc R 1 . .
    C C16 0.7445(10) 0.1033(6) -0.0286(4) 0.0454(17) Uani d . 1 . .
    C C17 0.7660(13) -0.0050(8) -0.0609(5) 0.065(3) Uani d . 1 . .
    H H17 0.7849 -0.0152 -0.1162 0.078 Uiso calc R 1 . .
    C C18 0.7596(13) -0.0894(8) -0.0150(6) 0.070(3) Uani d . 1 . .
    H H18 0.7768 -0.1575 -0.0386 0.084 Uiso calc R 1 . .
    C C19 0.7265(10) -0.0793(6) 0.0715(5) 0.0491(19) Uani d . 1 . .
    C C20 0.7087(12) -0.1636(7) 0.1247(7) 0.060(2) Uani d . 1 . .
    H H20 0.7216 -0.2339 0.1054 0.073 Uiso calc R 1 . .
    C C21 0.6734(12) -0.1430(7) 0.2032(7) 0.064(3) Uani d . 1 . .
    H H21 0.6576 -0.1989 0.2377 0.077 Uiso calc R 1 . .
    C C22 0.6599(10) -0.0387(6) 0.2342(5) 0.0478(19) Uani d . 1 . .
    H H22 0.6362 -0.0258 0.2890 0.057 Uiso calc R 1 . .
    C C23 0.7100(8) 0.0249(5) 0.1044(4) 0.0338(14) Uani d . 1 . .
    C C24 0.7161(8) 0.1149(5) 0.0555(4) 0.0340(14) Uani d . 1 . .
    N N5 0.225(2) 0.4009(12) 0.0069(10) 0.153(6) Uani d . 1 . .
    C C25 0.0741(19) 0.4592(9) 0.1403(7) 0.094(4) Uani d . 1 . .
    H H26A 0.1404 0.5048 0.1669 0.140 Uiso calc R 1 . .
    H H26B 0.0692 0.3965 0.1726 0.140 Uiso calc R 1 . .
    H H26C -0.0445 0.4984 0.1328 0.140 Uiso calc R 1 . .
    C C26 0.159(2) 0.4266(10) 0.0640(8) 0.098(4) Uani d . 1 . .
loop_
    _atom_site_aniso_label
    _atom_site_aniso_U_11
    _atom_site_aniso_U_22
    _atom_site_aniso_U_33
    _atom_site_aniso_U_12
    _atom_site_aniso_U_13
    _atom_site_aniso_U_23
    Pt1 0.04667(19) 0.02322(16) 0.02332(16) -0.00292(11) 0.00364(11)
                                                                    -0.00038(10)
    Cl1 0.1033(17) 0.0321(9) 0.0373(10) -0.0022(9) 0.0031(11) 0.0082(8)
    Cl2 0.0919(15) 0.0362(9) 0.0423(11) -0.0070(9) 0.0334(11) -0.0047(8)
    Cl3 0.0463(9) 0.0337(8) 0.0532(11) -0.0113(7) -0.0004(8) -0.0019(8)
    Cl4 0.0792(14) 0.0493(11) 0.0543(12) -0.0101(10) -0.0322(11) -0.0024(9)
    N1 0.030(3) 0.028(3) 0.021(2) -0.008(2) -0.002(2) -0.001(2)
    N2 0.036(3) 0.030(3) 0.030(3) -0.001(2) 0.000(2) -0.004(2)
    C1 0.036(3) 0.030(3) 0.035(4) -0.007(3) 0.001(3) -0.005(3)
    C2 0.039(4) 0.031(3) 0.045(4) -0.010(3) -0.009(3) 0.001(3)
    C3 0.040(4) 0.039(4) 0.048(4) -0.017(3) -0.017(3) 0.014(3)
    C4 0.036(3) 0.044(4) 0.027(3) -0.020(3) -0.005(3) 0.000(3)
    C5 0.055(4) 0.062(5) 0.024(3) -0.034(4) -0.004(3) 0.001(3)
    C6 0.051(4) 0.063(5) 0.032(4) -0.029(4) 0.009(3) -0.010(3)
    C7 0.034(3) 0.058(4) 0.035(4) -0.019(3) 0.005(3) -0.015(3)
    C8 0.038(4) 0.060(5) 0.060(5) -0.010(3) 0.013(4) -0.033(4)
    C9 0.042(4) 0.039(4) 0.085(7) -0.005(3) 0.011(4) -0.026(4)
    C10 0.046(4) 0.036(4) 0.053(5) -0.001(3) -0.003(4) -0.014(3)
    C11 0.026(3) 0.040(3) 0.031(3) -0.008(3) 0.001(3) -0.011(3)
    C12 0.029(3) 0.031(3) 0.024(3) -0.010(2) -0.005(2) 0.004(2)
    Pt2 0.02315(16) 0.04333(18) 0.02481(16) -0.00705(10) 0.00409(10)
                                                                    -0.01164(11)
    Cl5 0.0534(11) 0.0889(15) 0.0243(8) -0.0158(10) 0.0042(8) -0.0096(9)
    Cl6 0.0596(12) 0.0453(10) 0.0580(12) -0.0041(8) 0.0057(10) -0.0247(9)
    Cl7 0.0250(8) 0.0594(11) 0.0528(11) -0.0107(7) 0.0002(7) -0.0201(9)
    Cl8 0.0228(8) 0.0838(14) 0.0487(11) -0.0072(8) 0.0031(7) -0.0119(10)
    N3 0.031(3) 0.039(3) 0.028(3) -0.011(2) 0.005(2) -0.006(2)
    N4 0.027(3) 0.038(3) 0.033(3) -0.013(2) 0.001(2) -0.007(2)
    C13 0.068(5) 0.044(4) 0.046(5) -0.014(4) 0.003(4) 0.001(4)
    C14 0.089(7) 0.075(6) 0.042(5) -0.024(5) 0.004(5) 0.018(5)
    C15 0.080(6) 0.075(6) 0.025(4) -0.010(5) 0.002(4) -0.002(4)
    C16 0.048(4) 0.053(4) 0.033(4) -0.004(3) 0.002(3) -0.013(3)
    C17 0.073(6) 0.076(6) 0.036(4) 0.007(5) -0.002(4) -0.024(4)
    C18 0.078(6) 0.061(6) 0.064(6) 0.008(5) -0.016(5) -0.038(5)
    C19 0.046(4) 0.042(4) 0.059(5) -0.005(3) -0.008(4) -0.016(4)
    C20 0.059(5) 0.038(4) 0.084(7) -0.006(4) -0.018(5) -0.012(4)
    C21 0.063(6) 0.047(5) 0.086(7) -0.016(4) -0.024(5) 0.015(5)
    C22 0.040(4) 0.056(5) 0.052(5) -0.018(3) -0.007(4) 0.015(4)
    C23 0.027(3) 0.039(4) 0.035(4) -0.005(3) 0.000(3) -0.013(3)
    C24 0.029(3) 0.043(4) 0.029(3) -0.004(3) 0.002(3) -0.012(3)
    N5 0.179(15) 0.133(12) 0.121(12) 0.031(10) 0.022(11) -0.030(10)
    C25 0.127(10) 0.069(7) 0.081(8) -0.015(7) 0.027(8) -0.008(6)
    C26 0.131(12) 0.073(8) 0.075(8) 0.017(7) -0.010(8) -0.020(7)
_geom_special_details
;
All e.s.d.'s (except the e.s.d. in the dihedral angle between two l.s. planes)
are estimated using the full covariance matrix. The cell e.s.d.'s are taken
into account individually in the estimation of e.s.d.'s in distances, angles
and torsion angles; correlations between e.s.d.'s in cell parameters are only
used when they are defined by crystal symmetry. An approximate (isotropic)
treatment of cell e.s.d.'s is used for estimating e.s.d.'s involving l.s.
planes.
;
loop_
    _geom_bond_atom_site_label_1
    _geom_bond_atom_site_label_2
    _geom_bond_site_symmetry_2
    _geom_bond_distance
    _geom_bond_publ_flag
    Pt1 N1 . 2.041(5) ?
    Pt1 N2 . 2.044(5) ?
    Pt1 Cl1 . 2.294(2) ?
    Pt1 Cl2 . 2.297(2) ?
    Pt1 Cl4 . 2.312(2) ?
    Pt1 Cl3 . 2.322(2) ?
    N1 C1 . 1.327(8) ?
    N1 C12 . 1.374(8) ?
    N2 C10 . 1.313(9) ?
    N2 C11 . 1.369(9) ?
    C1 C2 . 1.390(10) ?
    C1 H1 . 0.9300 ?
    C2 C3 . 1.365(11) ?
    C2 H2 . 0.9300 ?
    C3 C4 . 1.420(10) ?
    C3 H3 . 0.9300 ?
    C4 C12 . 1.411(9) ?
    C4 C5 . 1.425(10) ?
    C5 C6 . 1.339(11) ?
    C5 H5 . 0.9300 ?
    C6 C7 . 1.427(11) ?
    C6 H6 . 0.9300 ?
    C7 C11 . 1.393(9) ?
    C7 C8 . 1.420(11) ?
    C8 C9 . 1.364(13) ?
    C8 H8 . 0.9300 ?
    C9 C10 . 1.378(12) ?
    C9 H9 . 0.9300 ?
    C10 H10 . 0.9300 ?
    C11 C12 . 1.407(9) ?
    Pt2 N3 . 2.030(5) ?
    Pt2 N4 . 2.032(5) ?
    Pt2 Cl6 . 2.298(2) ?
    Pt2 Cl5 . 2.301(2) ?
    Pt2 Cl7 . 2.302(2) ?
    Pt2 Cl8 . 2.309(2) ?
    N3 C13 . 1.332(10) ?
    N3 C24 . 1.358(8) ?
    N4 C22 . 1.348(9) ?
    N4 C23 . 1.353(8) ?
    C13 C14 . 1.421(12) ?
    C13 H13 . 0.9300 ?
    C14 C15 . 1.351(14) ?
    C14 H14 . 0.9300 ?
    C15 C16 . 1.365(12) ?
    C15 H15 . 0.9300 ?
    C16 C24 . 1.410(10) ?
    C16 C17 . 1.448(12) ?
    C17 C18 . 1.315(14) ?
    C17 H17 . 0.9300 ?
    C18 C19 . 1.451(13) ?
    C18 H18 . 0.9300 ?
    C19 C20 . 1.404(13) ?
    C19 C23 . 1.408(10) ?
    C20 C21 . 1.336(14) ?
    C20 H20 . 0.9300 ?
    C21 C22 . 1.400(12) ?
    C21 H21 . 0.9300 ?
    C22 H22 . 0.9300 ?
    C23 C24 . 1.400(10) ?
    N5 C26 . 1.077(17) ?
    C25 C26 . 1.425(18) ?
    C25 H26A . 0.9600 ?
    C25 H26B . 0.9600 ?
    C25 H26C . 0.9600 ?
loop_
    _geom_angle_atom_site_label_1
    _geom_angle_atom_site_label_2
    _geom_angle_atom_site_label_3
    _geom_angle_site_symmetry_1
    _geom_angle_site_symmetry_3
    _geom_angle
    _geom_angle_publ_flag
    N1 Pt1 N2 . . 82.0(2) ?
    N1 Pt1 Cl1 . . 174.98(15) ?
    N2 Pt1 Cl1 . . 92.96(16) ?
    N1 Pt1 Cl2 . . 92.78(15) ?
    N2 Pt1 Cl2 . . 174.77(15) ?
    Cl1 Pt1 Cl2 . . 92.23(8) ?
    N1 Pt1 Cl4 . . 88.58(15) ?
    N2 Pt1 Cl4 . . 88.78(17) ?
    Cl1 Pt1 Cl4 . . 91.60(9) ?
    Cl2 Pt1 Cl4 . . 90.38(10) ?
    N1 Pt1 Cl3 . . 90.10(15) ?
    N2 Pt1 Cl3 . . 89.02(17) ?
    Cl1 Pt1 Cl3 . . 89.54(8) ?
    Cl2 Pt1 Cl3 . . 91.72(9) ?
    Cl4 Pt1 Cl3 . . 177.57(8) ?
    C1 N1 C12 . . 120.0(5) ?
    C1 N1 Pt1 . . 128.9(4) ?
    C12 N1 Pt1 . . 111.2(4) ?
    C10 N2 C11 . . 118.9(6) ?
    C10 N2 Pt1 . . 129.9(5) ?
    C11 N2 Pt1 . . 111.1(4) ?
    N1 C1 C2 . . 121.3(6) ?
    N1 C1 H1 . . 119.4 ?
    C2 C1 H1 . . 119.4 ?
    C3 C2 C1 . . 121.1(7) ?
    C3 C2 H2 . . 119.5 ?
    C1 C2 H2 . . 119.5 ?
    C2 C3 C4 . . 118.7(6) ?
    C2 C3 H3 . . 120.6 ?
    C4 C3 H3 . . 120.6 ?
    C12 C4 C3 . . 117.9(6) ?
    C12 C4 C5 . . 117.0(6) ?
    C3 C4 C5 . . 125.1(7) ?
    C6 C5 C4 . . 122.1(7) ?
    C6 C5 H5 . . 119.0 ?
    C4 C5 H5 . . 119.0 ?
    C5 C6 C7 . . 120.8(7) ?
    C5 C6 H6 . . 119.6 ?
    C7 C6 H6 . . 119.6 ?
    C11 C7 C8 . . 116.4(7) ?
    C11 C7 C6 . . 119.1(7) ?
    C8 C7 C6 . . 124.5(7) ?
    C9 C8 C7 . . 119.7(7) ?
    C9 C8 H8 . . 120.2 ?
    C7 C8 H8 . . 120.2 ?
    C8 C9 C10 . . 119.9(7) ?
    C8 C9 H9 . . 120.0 ?
    C10 C9 H9 . . 120.0 ?
    N2 C10 C9 . . 122.4(8) ?
    N2 C10 H10 . . 118.8 ?
    C9 C10 H10 . . 118.8 ?
    N2 C11 C7 . . 122.6(6) ?
    N2 C11 C12 . . 117.9(6) ?
    C7 C11 C12 . . 119.5(6) ?
    N1 C12 C11 . . 117.4(5) ?
    N1 C12 C4 . . 121.1(6) ?
    C11 C12 C4 . . 121.4(6) ?
    N3 Pt2 N4 . . 80.9(2) ?
    N3 Pt2 Cl6 . . 93.96(16) ?
    N4 Pt2 Cl6 . . 174.73(16) ?
    N3 Pt2 Cl5 . . 175.68(16) ?
    N4 Pt2 Cl5 . . 95.07(17) ?
    Cl6 Pt2 Cl5 . . 90.10(8) ?
    N3 Pt2 Cl7 . . 87.56(15) ?
    N4 Pt2 Cl7 . . 89.02(15) ?
    Cl6 Pt2 Cl7 . . 91.93(7) ?
    Cl5 Pt2 Cl7 . . 90.84(7) ?
    N3 Pt2 Cl8 . . 89.53(15) ?
    N4 Pt2 Cl8 . . 87.37(15) ?
    Cl6 Pt2 Cl8 . . 91.46(8) ?
    Cl5 Pt2 Cl8 . . 91.84(7) ?
    Cl7 Pt2 Cl8 . . 175.68(7) ?
    C13 N3 C24 . . 120.0(6) ?
    C13 N3 Pt2 . . 127.6(5) ?
    C24 N3 Pt2 . . 112.3(4) ?
    C22 N4 C23 . . 120.1(6) ?
    C22 N4 Pt2 . . 127.4(5) ?
    C23 N4 Pt2 . . 112.4(4) ?
    N3 C13 C14 . . 119.6(8) ?
    N3 C13 H13 . . 120.2 ?
    C14 C13 H13 . . 120.2 ?
    C15 C14 C13 . . 119.7(9) ?
    C15 C14 H14 . . 120.2 ?
    C13 C14 H14 . . 120.2 ?
    C14 C15 C16 . . 121.8(8) ?
    C14 C15 H15 . . 119.1 ?
    C16 C15 H15 . . 119.1 ?
    C15 C16 C24 . . 116.8(7) ?
    C15 C16 C17 . . 126.4(8) ?
    C24 C16 C17 . . 116.8(7) ?
    C18 C17 C16 . . 122.4(8) ?
    C18 C17 H17 . . 118.8 ?
    C16 C17 H17 . . 118.8 ?
    C17 C18 C19 . . 121.8(8) ?
    C17 C18 H18 . . 119.1 ?
    C19 C18 H18 . . 119.1 ?
    C20 C19 C23 . . 117.4(8) ?
    C20 C19 C18 . . 125.9(8) ?
    C23 C19 C18 . . 116.7(8) ?
    C21 C20 C19 . . 120.1(8) ?
    C21 C20 H20 . . 120.0 ?
    C19 C20 H20 . . 120.0 ?
    C20 C21 C22 . . 121.1(8) ?
    C20 C21 H21 . . 119.5 ?
    C22 C21 H21 . . 119.5 ?
    N4 C22 C21 . . 119.9(8) ?
    N4 C22 H22 . . 120.1 ?
    C21 C22 H22 . . 120.1 ?
    N4 C23 C24 . . 117.1(6) ?
    N4 C23 C19 . . 121.4(7) ?
    C24 C23 C19 . . 121.4(7) ?
    N3 C24 C23 . . 117.1(6) ?
    N3 C24 C16 . . 122.1(7) ?
    C23 C24 C16 . . 120.8(6) ?
    C26 C25 H26A . . 109.5 ?
    C26 C25 H26B . . 109.5 ?
    H26A C25 H26B . . 109.5 ?
    C26 C25 H26C . . 109.5 ?
    H26A C25 H26C . . 109.5 ?
    H26B C25 H26C . . 109.5 ?
    N5 C26 C25 . . 178.9(18) ?
loop_
    _geom_torsion_atom_site_label_1
    _geom_torsion_atom_site_label_2
    _geom_torsion_atom_site_label_3
    _geom_torsion_atom_site_label_4
    _geom_torsion_site_symmetry_1
    _geom_torsion_site_symmetry_2
    _geom_torsion_site_symmetry_3
    _geom_torsion_site_symmetry_4
    _geom_torsion
    _geom_torsion_publ_flag
    N2 Pt1 N1 C1 . . . . 175.1(6) ?
    Cl2 Pt1 N1 C1 . . . . -4.2(5) ?
    Cl4 Pt1 N1 C1 . . . . 86.1(5) ?
    Cl3 Pt1 N1 C1 . . . . -95.9(5) ?
    N2 Pt1 N1 C12 . . . . -5.8(4) ?
    Cl2 Pt1 N1 C12 . . . . 174.9(4) ?
    Cl4 Pt1 N1 C12 . . . . -94.8(4) ?
    Cl3 Pt1 N1 C12 . . . . 83.1(4) ?
    N1 Pt1 N2 C10 . . . . -172.5(6) ?
    Cl1 Pt1 N2 C10 . . . . 7.8(6) ?
    Cl4 Pt1 N2 C10 . . . . -83.8(6) ?
    Cl3 Pt1 N2 C10 . . . . 97.3(6) ?
    N1 Pt1 N2 C11 . . . . 4.8(4) ?
    Cl1 Pt1 N2 C11 . . . . -174.9(4) ?
    Cl4 Pt1 N2 C11 . . . . 93.5(4) ?
    Cl3 Pt1 N2 C11 . . . . -85.5(4) ?
    C12 N1 C1 C2 . . . . -0.8(9) ?
    Pt1 N1 C1 C2 . . . . 178.1(5) ?
    N1 C1 C2 C3 . . . . -0.2(10) ?
    C1 C2 C3 C4 . . . . 0.7(10) ?
    C2 C3 C4 C12 . . . . -0.3(9) ?
    C2 C3 C4 C5 . . . . 177.1(6) ?
    C12 C4 C5 C6 . . . . 2.7(10) ?
    C3 C4 C5 C6 . . . . -174.7(7) ?
    C4 C5 C6 C7 . . . . -0.5(11) ?
    C5 C6 C7 C11 . . . . -2.2(10) ?
    C5 C6 C7 C8 . . . . 176.9(7) ?
    C11 C7 C8 C9 . . . . 1.0(11) ?
    C6 C7 C8 C9 . . . . -178.1(7) ?
    C7 C8 C9 C10 . . . . -1.2(12) ?
    C11 N2 C10 C9 . . . . 3.1(11) ?
    Pt1 N2 C10 C9 . . . . -179.8(6) ?
    C8 C9 C10 N2 . . . . -0.9(12) ?
    C10 N2 C11 C7 . . . . -3.3(10) ?
    Pt1 N2 C11 C7 . . . . 179.1(5) ?
    C10 N2 C11 C12 . . . . 174.6(6) ?
    Pt1 N2 C11 C12 . . . . -3.0(7) ?
    C8 C7 C11 N2 . . . . 1.2(10) ?
    C6 C7 C11 N2 . . . . -179.6(6) ?
    C8 C7 C11 C12 . . . . -176.7(6) ?
    C6 C7 C11 C12 . . . . 2.5(9) ?
    C1 N1 C12 C11 . . . . -174.8(6) ?
    Pt1 N1 C12 C11 . . . . 6.1(7) ?
    C1 N1 C12 C4 . . . . 1.3(9) ?
    Pt1 N1 C12 C4 . . . . -177.9(4) ?
    N2 C11 C12 N1 . . . . -2.1(8) ?
    C7 C11 C12 N1 . . . . 175.9(6) ?
    N2 C11 C12 C4 . . . . -178.2(6) ?
    C7 C11 C12 C4 . . . . -0.2(9) ?
    C3 C4 C12 N1 . . . . -0.7(9) ?
    C5 C4 C12 N1 . . . . -178.3(5) ?
    C3 C4 C12 C11 . . . . 175.2(6) ?
    C5 C4 C12 C11 . . . . -2.4(9) ?
    N4 Pt2 N3 C13 . . . . 177.0(6) ?
    Cl6 Pt2 N3 C13 . . . . -1.8(6) ?
    Cl7 Pt2 N3 C13 . . . . -93.6(6) ?
    Cl8 Pt2 N3 C13 . . . . 89.6(6) ?
    N4 Pt2 N3 C24 . . . . -3.5(4) ?
    Cl6 Pt2 N3 C24 . . . . 177.7(4) ?
    Cl7 Pt2 N3 C24 . . . . 85.9(4) ?
    Cl8 Pt2 N3 C24 . . . . -90.9(4) ?
    N3 Pt2 N4 C22 . . . . -173.2(6) ?
    Cl5 Pt2 N4 C22 . . . . 8.3(5) ?
    Cl7 Pt2 N4 C22 . . . . 99.1(5) ?
    Cl8 Pt2 N4 C22 . . . . -83.3(5) ?
    N3 Pt2 N4 C23 . . . . 2.8(4) ?
    Cl5 Pt2 N4 C23 . . . . -175.7(4) ?
    Cl7 Pt2 N4 C23 . . . . -84.9(4) ?
    Cl8 Pt2 N4 C23 . . . . 92.7(4) ?
    C24 N3 C13 C14 . . . . -1.8(12) ?
    Pt2 N3 C13 C14 . . . . 177.7(6) ?
    N3 C13 C14 C15 . . . . 0.5(15) ?
    C13 C14 C15 C16 . . . . 1.1(16) ?
    C14 C15 C16 C24 . . . . -1.3(14) ?
    C14 C15 C16 C17 . . . . 176.5(10) ?
    C15 C16 C17 C18 . . . . -177.8(10) ?
    C24 C16 C17 C18 . . . . 0.0(13) ?
    C16 C17 C18 C19 . . . . 1.4(15) ?
    C17 C18 C19 C20 . . . . 176.7(9) ?
    C17 C18 C19 C23 . . . . -3.0(13) ?
    C23 C19 C20 C21 . . . . 1.5(12) ?
    C18 C19 C20 C21 . . . . -178.2(9) ?
    C19 C20 C21 C22 . . . . -2.4(14) ?
    C23 N4 C22 C21 . . . . 2.3(10) ?
    Pt2 N4 C22 C21 . . . . 178.0(5) ?
    C20 C21 C22 N4 . . . . 0.5(12) ?
    C22 N4 C23 C24 . . . . 174.7(6) ?
    Pt2 N4 C23 C24 . . . . -1.6(7) ?
    C22 N4 C23 C19 . . . . -3.1(9) ?
    Pt2 N4 C23 C19 . . . . -179.4(5) ?
    C20 C19 C23 N4 . . . . 1.2(10) ?
    C18 C19 C23 N4 . . . . -179.1(7) ?
    C20 C19 C23 C24 . . . . -176.5(7) ?
    C18 C19 C23 C24 . . . . 3.2(11) ?
    C13 N3 C24 C23 . . . . -176.7(6) ?
    Pt2 N3 C24 C23 . . . . 3.8(7) ?
    C13 N3 C24 C16 . . . . 1.5(10) ?
    Pt2 N3 C24 C16 . . . . -178.0(5) ?
    N4 C23 C24 N3 . . . . -1.5(9) ?
    C19 C23 C24 N3 . . . . 176.3(6) ?
    N4 C23 C24 C16 . . . . -179.7(6) ?
    C19 C23 C24 C16 . . . . -1.9(10) ?
    C15 C16 C24 N3 . . . . 0.0(11) ?
    C17 C16 C24 N3 . . . . -178.0(7) ?
    C15 C16 C24 C23 . . . . 178.2(7) ?
    C17 C16 C24 C23 . . . . 0.2(10) ?
loop_
    _geom_hbond_atom_site_label_D
    _geom_hbond_atom_site_label_H
    _geom_hbond_atom_site_label_A
    _geom_hbond_site_symmetry_A
    _geom_hbond_distance_DH
    _geom_hbond_distance_HA
    _geom_hbond_distance_DA
    _geom_hbond_angle_DHA
    C1 H1 Cl2 . 0.93 2.68 3.243(7) 120.0
    C1 H1 Cl6 . 0.93 2.75 3.632(7) 157.7
    C6 H6 Cl8 2_566 0.93 2.74 3.637(8) 163.2
    C10 H10 Cl1 . 0.93 2.72 3.275(9) 119.5
    C13 H13 Cl6 . 0.93 2.68 3.248(9) 120.0
    C15 H15 Cl1 2_665 0.93 2.79 3.669(9) 158.6
    C21 H21 Cl2 1_545 0.93 2.72 3.451(9) 135.9
    C22 H22 Cl5 . 0.93 2.74 3.297(9) 119.7
