# Supplementary material for: Tetra­chlorido(1,10-phenanthroline-κ2 N,N′)platinum(IV) acetonitrile hemisolvate
Source: Acta Crystallogr Sect E Struct Rep Online. 2009 Jan 23;65(Pt 2):m224. doi: 10.1107/S1600536809002359 (PMC2968349; doi:10.1107/S1600536809002359)
Supplement: Supplementary file 2 [file e-65-0m224-Isup2.hkl]

# 
# h,k,l, Fc-squared, Fo-squared, sigma(Fo-squared) and status flag 
# 
data_I
_shelx_title ' [PtCl4(phen)]' 
_shelx_refln_list_code          4 
_shelx_F_calc_maximum      353.31 
_exptl_crystal_F_000      1004.00 
_reflns_d_resolution_high  0.8196 
 
loop_ 
 _symmetry_equiv_pos_as_xyz 
 'x, y, z' 
 '-x, -y, -z' 
 
_cell_length_a     7.6708 
_cell_length_b    12.6194 
_cell_length_c    16.6285 
_cell_angle_alpha  89.695 
_cell_angle_beta   87.455 
_cell_angle_gamma  78.797 
 
_shelx_F_squared_multiplier     1.000 
 
loop_ 
 _refln_index_h 
 _refln_index_k 
 _refln_index_l 
 _refln_F_squared_calc 
 _refln_F_squared_meas 
 _refln_F_squared_sigma 
 _refln_observed_status 
   1   0   0     2078.16     2748.89     62.70 o 
   2   0   0    57620.38    57194.40    239.02 o 
   3   0   0    34020.99    34024.38    342.11 o 
   4   0   0       37.22       31.47     10.31 o 
   5   0   0     1843.77     1854.87     41.92 o 
   6   0   0     3980.55     3919.58    112.15 o 
   7   0   0     8051.56     7742.97    182.61 o 
   8   0   0       64.07       11.94     33.18 o 
   9   0   0     3005.68     3086.71    133.90 o 
  -9   1   0       41.42       70.38     42.62 o 
  -8   1   0     2482.56     2696.22    124.77 o 
  -7   1   0     2240.54     2146.49    100.93 o 
  -6   1   0      976.21      929.48     44.60 o 
  -5   1   0      363.16      401.62     22.39 o 
  -4   1   0      352.07      325.47     17.09 o 
  -3   1   0     8135.80     8071.74    117.21 o 
  -2   1   0     2122.41     2001.73    116.49 o 
  -1   1   0   124829.06   122661.47    660.75 o 
   1   1   0    88283.48    85260.02    608.74 o 
   2   1   0    36083.63    35827.07    200.10 o 
   3   1   0      153.41      122.94     10.60 o 
   4   1   0      132.22      175.86     22.47 o 
   5   1   0      645.32      621.58     47.10 o 
   6   1   0     8132.63     8587.73    214.87 o 
   7   1   0      903.13      856.72     66.05 o 
   8   1   0     6027.25     6243.12    173.97 o 
   9   1   0     1045.29     1072.68     85.65 o 
  -8   2   0      411.13      374.20     59.17 o 
  -7   2   0     1463.21     1293.63     87.69 o 
  -6   2   0     1258.00     1098.98     48.59 o 
  -5   2   0      133.19      145.82     26.80 o 
  -4   2   0     6143.63     5691.32    149.21 o 
  -3   2   0    11325.73    11017.10    320.17 o 
  -2   2   0    14273.78    14053.15    218.93 o 
   0   2   0   104983.51    95683.23   2090.63 o 
   1   2   0     8797.35     9327.12    126.98 o 
   2   2   0     1951.79     1736.04     48.59 o 
   3   2   0     6782.93     7119.00     85.89 o 
   4   2   0     1405.85     1451.03     65.30 o 
   5   2   0     5907.56     6337.35     90.44 o 
   6   2   0      794.74      807.95     33.86 o 
   7   2   0    14392.22    14982.09    545.24 o 
   8   2   0      274.77      259.55     47.36 o 
   9   2   0     2257.79     2236.55    111.17 o 
  -8   3   0     1487.62     1499.89    102.14 o 
  -7   3   0     2247.25     2371.72    114.57 o 
  -6   3   0      316.01      266.49     30.38 o 
  -5   3   0     3068.39     3008.98     69.53 o 
  -4   3   0     3498.60     3406.34     90.75 o 
  -3   3   0    33579.75    33234.70    720.16 o 
  -2   3   0      163.76      236.90      9.78 o 
  -1   3   0    62172.30    55568.89    433.65 o 
   0   3   0    19294.27    17862.90    611.15 o 
   1   3   0    19262.42    17953.51    424.76 o 
   2   3   0     3327.31     3190.09    119.76 o 
   3   3   0      164.98      147.98     14.40 o 
   4   3   0     5821.59     5964.56     66.90 o 
   5   3   0       19.71       44.79     12.55 o 
   6   3   0    13273.88    14201.08    401.98 o 
   7   3   0      700.77      658.61     44.27 o 
   8   3   0     5111.40     5697.73    158.01 o 
  -8   4   0      787.95      765.24     84.08 o 
  -7   4   0       29.59       32.34     40.95 o 
  -6   4   0      145.93       73.59     42.76 o 
  -5   4   0      547.45      469.56     52.19 o 
  -4   4   0    14775.88    14402.77    147.26 o 
  -3   4   0     2794.27     2772.99     38.63 o 
  -2   4   0    35571.60    34010.87    308.97 o 
  -1   4   0     3331.08     3248.78     46.90 o 
   0   4   0    10966.26    10679.38    268.25 o 
   1   4   0     5696.81     5379.20    185.65 o 
   2   4   0      297.75      424.98    146.92 o 
   3   4   0     2781.93     2885.11     34.74 o 
   4   4   0     1833.31     1961.69     48.30 o 
   5   4   0     6476.56     6664.29    278.16 o 
   6   4   0      846.25      894.33     53.83 o 
   7   4   0    14205.09    15621.94    761.65 o 
   8   4   0     1387.08     1306.32     79.31 o 
  -8   5   0      308.06      311.77     62.77 o 
  -7   5   0      600.13      569.69     77.39 o 
  -6   5   0     1288.82     1223.25     88.36 o 
  -5   5   0     4318.98     4313.63     90.92 o 
  -4   5   0     1297.83     1113.11     41.92 o 
  -3   5   0    51606.59    50353.67    310.90 o 
  -2   5   0     7193.10     6673.38    145.00 o 
  -1   5   0    37399.67    34997.79   1378.75 o 
   0   5   0    17246.68    16484.89    687.15 o 
   1   5   0     1921.04     2058.00    102.25 o 
   2   5   0     1828.24     1702.47     41.39 o 
   3   5   0      731.91      682.30     35.69 o 
   4   5   0    18855.26    21407.35    521.51 o 
   5   5   0       54.50       64.17     13.44 o 
   6   5   0    10532.21    11679.63    793.60 o 
   7   5   0     3290.74     3639.07    790.43 o 
   8   5   0     1527.81     1529.16     87.40 o 
  -7   6   0       44.08       21.52     48.58 o 
  -6   6   0     1754.07     1689.70    104.44 o 
  -5   6   0      197.56      160.39     26.02 o 
  -4   6   0    13998.52    13483.03    276.08 o 
  -3   6   0     1970.23     1870.05     51.64 o 
  -2   6   0    50341.63    49401.67    446.89 o 
  -1   6   0    14022.31    14228.23    296.63 o 
   0   6   0     2952.90     3261.66    209.21 o 
   1   6   0     1018.07     1120.47     35.20 o 
   2   6   0      535.36      477.04     26.91 o 
   3   6   0    22677.32    22629.15    261.81 o 
   4   6   0      142.75      128.89     17.42 o 
   5   6   0    10052.81    10931.33    336.65 o 
   6   6   0     2340.06     2616.99    259.75 o 
   7   6   0     6834.21     7376.42    820.26 o 
   8   6   0     2244.89     2252.14    104.79 o 
   9   6   0       31.45       59.69     40.25 o 
  -7   7   0      370.56      365.13     74.72 o 
  -6   7   0      346.40      361.94     71.25 o 
  -5   7   0     4253.41     4098.55     94.36 o 
  -4   7   0       79.20       74.99     20.83 o 
  -3   7   0    24287.36    24313.80    321.58 o 
  -2   7   0     6758.04     6219.88    118.90 o 
  -1   7   0    15217.62    14956.74    858.99 o 
   0   7   0     6070.07     6064.43    123.19 o 
   1   7   0      776.42      713.36     64.95 o 
   2   7   0     8852.68     8786.10    378.50 o 
   3   7   0     1274.03     1255.15     44.93 o 
   4   7   0    24660.91    25239.15    886.15 o 
   5   7   0     1363.05     1245.96     51.94 o 
   6   7   0     7704.38     8210.33    552.00 o 
   7   7   0     5762.55     6481.62    817.47 o 
   8   7   0      214.60      186.06     46.79 o 
  -6   8   0     4533.57     4756.68    181.55 o 
  -5   8   0        3.11       13.73     20.80 o 
  -4   8   0     4559.06     4788.46    101.28 o 
  -3   8   0     4304.66     3825.45    222.17 o 
  -2   8   0    13401.44    13332.60    194.19 o 
  -1   8   0     2990.46     2621.49     58.63 o 
   0   8   0      161.00      136.62     19.93 o 
   1   8   0      314.90      309.47     24.53 o 
   2   8   0     1238.30     1109.57     42.42 o 
   3   8   0    18459.06    17950.55    264.53 o 
   4   8   0     3475.59     3274.70     68.74 o 
   5   8   0    10417.10    10617.21    207.87 o 
   6   8   0     2290.80     2410.83     70.48 o 
   7   8   0     1792.85     1826.93    103.47 o 
   8   8   0     1524.55     1513.21     96.44 o 
  -6   9   0       28.20       38.17     54.00 o 
  -5   9   0     4724.12     4873.43    319.72 o 
  -4   9   0     1526.26     1419.59     61.22 o 
  -3   9   0     6680.01     6522.77    220.20 o 
  -2   9   0     2501.96     2329.89     66.36 o 
  -1   9   0     1002.23      982.34     92.52 o 
   0   9   0       58.66       31.65     22.77 o 
   1   9   0        2.48        9.59     15.04 o 
   2   9   0    10059.56     9458.14    166.50 o 
   3   9   0     3694.93     3458.18     78.37 o 
   4   9   0    11856.39    11976.62    122.73 o 
   5   9   0     2314.90     2367.56     55.86 o 
   6   9   0     1894.34     1827.78     64.65 o 
   7   9   0     2189.47     2153.84     73.32 o 
   8   9   0       34.39       50.80     43.03 o 
  -5  10   0      888.34      944.79     57.90 o 
  -4  10   0     3903.81     4017.14    262.63 o 
  -3  10   0     4138.03     3874.57    123.46 o 
  -2  10   0     1337.46     1161.72     79.33 o 
  -1  10   0        5.43       39.56     27.76 o 
   0  10   0      355.49      350.20     43.34 o 
   1  10   0     7098.13     7137.90    283.44 o 
   2  10   0      701.87      623.77     70.76 o 
   3  10   0     8286.96     8091.26    126.96 o 
   4  10   0     3866.07     4076.65     87.68 o 
   5  10   0     2496.32     2378.11     59.03 o 
   6  10   0      711.20      680.69     45.15 o 
   7  10   0        1.73      -20.07     20.28 o 
   8  10   0        6.81       -1.80     43.31 o 
  -5  11   0     3737.80     3906.74    174.54 o 
  -4  11   0     1570.91     1405.11     66.70 o 
  -3  11   0     2727.57     2569.31    109.36 o 
  -2  11   0      839.04      662.18     60.75 o 
  -1  11   0       10.86      -18.04     23.87 o 
   0  11   0     2989.89     3087.62    122.34 o 
   1  11   0      293.76      316.94     46.11 o 
   2  11   0    11026.21    10988.35    153.34 o 
   3  11   0      458.98      374.42     47.38 o 
   4  11   0     6688.42     6836.87    177.18 o 
   5  11   0     2750.16     2880.63    109.55 o 
   6  11   0     1213.18     1236.14     61.68 o 
   7  11   0      652.37      674.68     50.64 o 
  -4  12   0     2631.74     2828.41    128.80 o 
  -3  12   0     1483.41     1279.93     84.05 o 
  -2  12   0      435.24      428.96     55.01 o 
  -1  12   0      302.91      293.04     50.14 o 
   0  12   0      501.71      445.29     55.71 o 
   1  12   0     9330.86     9644.22    222.70 o 
   2  12   0      886.11      788.54     54.30 o 
   3  12   0     5074.22     4786.23    108.80 o 
   4  12   0     3166.30     2947.69    121.88 o 
   5  12   0     2441.90     2532.99    118.25 o 
   6  12   0     1135.22     1002.44     47.05 o 
   7  12   0      120.31      166.98     36.79 o 
  -3  13   0      594.26      701.35     71.55 o 
  -2  13   0       54.82        5.41     28.46 o 
  -1  13   0      288.34      250.94     51.38 o 
   0  13   0     3094.46     3135.19    138.18 o 
   1  13   0     3075.32     2900.28    123.94 o 
   2  13   0     3093.59     3036.48    135.53 o 
   3  13   0     2670.05     2427.02     82.22 o 
   4  13   0     1972.30     1920.14     78.38 o 
   5  13   0     1394.84     1341.39     66.17 o 
   6  13   0      351.71      322.20     34.31 o 
  -2  14   0       15.84       28.87     34.98 o 
  -1  14   0      689.26      603.50     67.12 o 
   0  14   0     1748.68     1569.20    101.35 o 
   1  14   0     4896.01     4831.72    169.49 o 
   2  14   0     2984.84     2932.10    134.77 o 
   3  14   0     1171.91     1134.18     92.90 o 
   4  14   0     1880.67     1585.62    100.53 o 
   5  14   0      903.53      970.64     87.82 o 
   0  15   0     1935.68     1836.05    114.17 o 
   1  15   0     3170.18     3152.02    144.54 o 
   2  15   0      901.78     1036.01    101.20 o 
   3  15   0     1418.00     1274.61    106.01 o 
  -3 -15   1      596.77      487.94     74.75 o 
  -2 -15   1       68.46       46.50     56.22 o 
  -1 -15   1      713.16      667.99     75.73 o 
   0 -15   1      146.42      106.07     45.26 o 
  -5 -14   1     1736.70     1927.04    183.01 o 
  -4 -14   1     1586.38     1552.42     73.25 o 
  -3 -14   1      230.17      199.29     34.83 o 
  -2 -14   1      662.89      654.78     76.71 o 
  -1 -14   1      462.86      376.45     62.23 o 
   0 -14   1      895.70     1028.13     89.52 o 
   1 -14   1     1245.42     1378.77     99.73 o 
   2 -14   1      342.04      267.90     52.22 o 
  -6 -13   1     1553.29     1610.27     60.38 o 
  -5 -13   1     2048.59     2131.44     82.04 o 
  -4 -13   1     2474.66     2222.91     80.07 o 
  -3 -13   1     1096.49     1012.90     58.41 o 
  -2 -13   1     1015.84      893.35     55.56 o 
  -1 -13   1     1144.07     1107.02     84.85 o 
   0 -13   1     2723.05     2638.24    122.04 o 
   1 -13   1     1962.57     1748.63     98.61 o 
   2 -13   1     3114.42     3042.44    135.20 o 
   3 -13   1     1356.15     1376.46     94.31 o 
  -7 -12   1      986.22      905.19     58.19 o 
  -6 -12   1     1690.35     1719.51     58.97 o 
  -5 -12   1     3384.52     3579.18     81.52 o 
  -4 -12   1       37.74       23.64     24.34 o 
  -3 -12   1       81.69       73.19     38.11 o 
  -2 -12   1      184.82      164.75     29.12 o 
  -1 -12   1     4794.78     4993.89    161.81 o 
   0 -12   1     2341.58     2358.51    113.49 o 
   1 -12   1     5037.67     4876.72    160.13 o 
   2 -12   1     5792.79     5703.57    170.94 o 
   3 -12   1     2645.93     2511.36    115.17 o 
   4 -12   1     1003.29     1031.03     81.75 o 
  -7 -11   1     2525.24     2569.78     83.11 o 
  -6 -11   1     1237.41     1227.22     48.04 o 
  -5 -11   1      445.54      427.97     32.11 o 
  -4 -11   1      987.07      902.92     48.66 o 
  -3 -11   1      416.39      423.69     48.48 o 
  -2 -11   1     1269.86     1116.10     51.05 o 
  -1 -11   1      675.17      661.71     42.27 o 
   0 -11   1     5410.50     5086.81    147.23 o 
   1 -11   1     8525.32     8515.11    193.52 o 
   2 -11   1     5428.20     5337.15    152.29 o 
   3 -11   1     7591.91     7520.00    188.67 o 
   4 -11   1      259.54      274.78     38.13 o 
   5 -11   1      273.81      313.08     44.59 o 
  -8 -10   1     2216.24     2032.73    118.54 o 
  -7 -10   1     2317.39     2402.05    119.49 o 
  -6 -10   1     1578.44     1510.75     60.91 o 
  -5 -10   1     1058.62     1031.50     40.99 o 
  -4 -10   1      191.50      170.77     27.04 o 
  -3 -10   1       27.85       12.51     18.68 o 
  -2 -10   1     4911.44     4620.32     92.23 o 
  -1 -10   1     2842.03     2978.99    100.94 o 
   0 -10   1     3908.82     4227.92    130.36 o 
   1 -10   1     3048.80     2953.07    108.28 o 
   2 -10   1    15375.59    14692.61    479.72 o 
   3 -10   1     1056.71      940.21     51.57 o 
   4 -10   1     1280.50     1359.74     63.12 o 
   5 -10   1       40.15        2.91     25.28 o 
  -8  -9   1     2073.83     1927.28    111.14 o 
  -7  -9   1     2523.01     2400.97    116.70 o 
  -6  -9   1     2585.18     2539.31     72.05 o 
  -5  -9   1       67.92       92.32     18.07 o 
  -4  -9   1      128.80       98.86     35.40 o 
  -3  -9   1     1910.56     1724.48     57.47 o 
  -2  -9   1     2168.12     2158.30     60.43 o 
  -1  -9   1     1773.55     1811.60     54.51 o 
   0  -9   1     6220.85     6112.14    143.19 o 
   1  -9   1     7862.55     7269.96    448.85 o 
   2  -9   1     3811.72     3503.90     80.58 o 
   3  -9   1     9546.77     9274.01    139.75 o 
   4  -9   1        5.59        1.94     19.87 o 
   5  -9   1       11.46      -11.10     22.20 o 
   6  -9   1       29.38       32.76     56.91 o 
  -8  -8   1     1592.75     1520.33     99.37 o 
  -7  -8   1     7486.16     7304.75    188.24 o 
  -6  -8   1       66.75       80.49     21.42 o 
  -5  -8   1      256.62      261.80     22.91 o 
  -4  -8   1       23.69       22.79     14.06 o 
  -3  -8   1     5908.15     5761.98    124.64 o 
  -2  -8   1    10257.99     9670.23    120.60 o 
  -1  -8   1    11545.46    12332.55    137.83 o 
   0  -8   1     7427.30     6792.65    291.14 o 
   1  -8   1     6523.37     6018.38    239.97 o 
   2  -8   1    13840.55    13299.22    151.28 o 
   3  -8   1       42.17       49.12     20.06 o 
   4  -8   1      265.32      282.93     31.29 o 
   5  -8   1       63.14       47.21     21.73 o 
   6  -8   1     1605.01     1600.17    113.57 o 
  -8  -7   1     4068.98     4169.31    143.82 o 
  -7  -7   1      170.70      108.58     39.15 o 
  -6  -7   1     2105.53     2154.31     63.28 o 
  -5  -7   1      283.61      280.11     27.44 o 
  -4  -7   1     3197.85     2950.20     54.52 o 
  -3  -7   1    13859.01    14274.56    556.89 o 
  -2  -7   1    11995.67    11285.29    122.56 o 
  -1  -7   1    23090.23    22706.25    595.96 o 
   0  -7   1     9375.34     8784.28    358.21 o 
   1  -7   1    10652.68     9892.11    112.04 o 
   2  -7   1     2471.42     2419.79     60.17 o 
   3  -7   1     3004.13     3086.60     71.70 o 
   4  -7   1        8.77       33.36     17.80 o 
   5  -7   1     1148.66     1057.73     51.21 o 
   6  -7   1      810.15      793.48     58.03 o 
   7  -7   1     1009.59     1102.80    106.92 o 
  -9  -6   1     1130.25     1071.27     87.05 o 
  -8  -6   1      256.03      233.15     46.52 o 
  -7  -6   1     5744.19     5907.32    157.87 o 
  -6  -6   1      412.46      477.16     57.52 o 
  -5  -6   1      177.93      224.01     29.30 o 
  -4  -6   1       24.04       32.74     12.69 o 
  -3  -6   1    24502.58    24333.10    680.64 o 
  -2  -6   1    22596.00    20894.99    170.22 o 
  -1  -6   1    17909.28    17427.11    160.44 o 
   0  -6   1    47108.38    42680.78   1617.25 o 
   1  -6   1     6826.46     6705.35    239.97 o 
   2  -6   1     8908.01     8340.09    103.80 o 
   3  -6   1      742.01      626.78     33.61 o 
   4  -6   1      708.53      702.63     76.19 o 
   5  -6   1     1262.63     1224.49     92.75 o 
   6  -6   1     5174.85     5006.82    108.22 o 
   7  -6   1     3741.09     4041.71    165.24 o 
  -8  -5   1     2080.14     2137.48    102.12 o 
  -7  -5   1      782.80      769.73     62.97 o 
  -6  -5   1      444.84      460.14     61.27 o 
  -5  -5   1        0.27       12.86     11.12 o 
  -4  -5   1    10610.35    11179.57     78.58 o 
  -3  -5   1     7760.91     8060.46    243.38 o 
  -2  -5   1    11313.71    11294.30    351.10 o 
  -1  -5   1    46199.35    41235.27   1600.67 o 
   0  -5   1     1902.94     1966.45    111.03 o 
   1  -5   1    32757.92    29363.50    531.86 o 
   2  -5   1      283.82      311.96     12.43 o 
   3  -5   1      271.87      268.08     31.12 o 
   4  -5   1     1004.49      952.68     87.25 o 
   5  -5   1     4755.75     4892.66    190.01 o 
   6  -5   1     8247.88     8278.69    139.78 o 
   7  -5   1     1425.17     1457.85    104.36 o 
   8  -5   1     3097.09     3339.94    154.14 o 
  -8  -4   1       49.72       24.57     32.76 o 
  -7  -4   1     1874.69     1882.15    204.38 o 
  -6  -4   1       54.95       47.16     14.73 o 
  -5  -4   1      890.16      881.57     70.95 o 
  -4  -4   1     2034.51     2135.79     86.17 o 
  -3  -4   1    14906.11    15836.59    321.03 o 
  -2  -4   1    12221.70    11911.73    494.63 o 
  -1  -4   1     9527.37     9554.97     88.34 o 
   0  -4   1    81868.82    67790.16   3304.36 o 
   1  -4   1     3984.12     3978.17     53.90 o 
   2  -4   1     1228.68     1129.99    101.25 o 
   3  -4   1     3757.26     3670.41     65.93 o 
   4  -4   1     2523.94     2420.23     61.06 o 
   5  -4   1     8746.14     9011.70    129.52 o 
   6  -4   1     5688.50     5770.84    112.32 o 
   7  -4   1     6838.74     7059.19    198.82 o 
   8  -4   1        0.95       17.77     41.09 o 
  -8  -3   1     1190.37     1221.01     79.70 o 
  -7  -3   1     1333.95     1280.70     51.76 o 
  -6  -3   1     1079.12     1008.32     37.39 o 
  -5  -3   1     5482.57     5701.66     74.69 o 
  -4  -3   1    14041.94    14152.69    106.66 o 
  -3  -3   1    19672.10    19569.95    490.33 o 
  -2  -3   1     8064.56     8283.76    182.85 o 
  -1  -3   1    29796.80    29408.08    269.61 o 
   0  -3   1      537.09      462.02     23.71 o 
   1  -3   1    12016.00    11441.72     91.94 o 
   2  -3   1     1722.54     1741.33     38.12 o 
   3  -3   1     8009.93     8167.20     95.67 o 
   4  -3   1     4456.27     4378.45     77.57 o 
   5  -3   1     2606.18     2476.69     74.87 o 
   6  -3   1    14493.29    14888.42    570.05 o 
   7  -3   1      188.56      210.36     50.40 o 
   8  -3   1     1946.52     1965.05    112.66 o 
  -9  -2   1     1610.02     1736.94    100.62 o 
  -8  -2   1      118.10      156.46     43.45 o 
  -7  -2   1      635.34      587.88     39.13 o 
  -6  -2   1      259.98      251.59     22.10 o 
  -5  -2   1     5225.06     5441.72     98.21 o 
  -4  -2   1    29822.47    30270.02    534.14 o 
  -3  -2   1     7221.81     6735.81    132.56 o 
  -2  -2   1     3066.10     3116.55     94.36 o 
  -1  -2   1      111.64      136.68      8.84 o 
   0  -2   1    29340.79    26227.41   1899.98 o 
   1  -2   1      102.51      461.20     94.04 o 
   2  -2   1      346.33      573.60     81.48 o 
   3  -2   1      376.68      397.59     14.89 o 
   4  -2   1     2695.16     2625.90     39.89 o 
   5  -2   1    19650.93    20859.94    264.38 o 
   6  -2   1      245.58      197.67     28.16 o 
   7  -2   1     7226.97     7778.76    196.99 o 
   8  -2   1       45.86       43.59     38.87 o 
  -9  -1   1       38.10       89.12     44.42 o 
  -8  -1   1      312.58      310.54     53.05 o 
  -7  -1   1     1270.37     1364.00     87.67 o 
  -6  -1   1     7237.49     7415.90    119.90 o 
  -5  -1   1    14332.64    14535.95    339.28 o 
  -4  -1   1    14322.95    14383.59    412.27 o 
  -3  -1   1    73011.90    70394.55   1207.27 o 
  -2  -1   1       26.85      189.30     25.02 o 
  -1  -1   1    52636.65    51818.24   3912.89 o 
   1  -1   1       32.92       61.36      8.12 o 
   2  -1   1     2676.48     3264.89     82.12 o 
   3  -1   1    45106.85    48066.42    562.31 o 
   4  -1   1    23857.16    25156.91    178.10 o 
   5  -1   1     2126.61     2102.58     80.93 o 
   6  -1   1    17923.03    18509.32    196.50 o 
   7  -1   1     1090.93     1105.14     79.29 o 
   8  -1   1      749.29      700.76     70.47 o 
   9  -1   1      458.26      537.28     69.04 o 
  -9   0   1      148.89      167.57     52.76 o 
  -8   0   1      254.78      268.29     51.38 o 
  -7   0   1     2349.09     2179.42    102.49 o 
  -6   0   1     2201.24     2159.63     60.54 o 
  -5   0   1     4790.40     4532.88     61.45 o 
  -4   0   1    50173.70    50730.96    239.64 o 
  -3   0   1       45.92      197.25     32.72 o 
  -2   0   1    23756.38    23263.08    731.58 o 
  -1   0   1     5733.35     5631.74     63.30 o 
   0   0   1     7956.59       -0.34      1.01 o 
   1   0   1     4240.14     4061.54    264.04 o 
   2   0   1    59219.87    61414.39    434.28 o 
   3   0   1    27352.06    29320.79    493.28 o 
   4   0   1    25710.39    29414.67    506.91 o 
   5   0   1    37470.42    40375.63    221.71 o 
   6   0   1      409.27      403.47     34.68 o 
   7   0   1     7361.67     7646.27    183.07 o 
   8   0   1      253.11      232.60     46.94 o 
   9   0   1      151.54      179.24     54.29 o 
  -8   1   1      261.49      220.94     50.27 o 
  -7   1   1       18.39       25.82     36.37 o 
  -6   1   1     6766.88     6868.53    166.23 o 
  -5   1   1    14005.81    13769.91    305.78 o 
  -4   1   1     2496.20     2294.35     59.01 o 
  -3   1   1    43237.52    44197.81   1134.61 o 
  -2   1   1      345.46      297.00     22.11 o 
  -1   1   1     5185.00     5577.95    383.81 o 
   1   1   1     6135.41     7167.67    173.87 o 
   2   1   1    42958.75    44123.28    197.93 o 
   3   1   1    17720.77    17803.93    489.11 o 
   4   1   1    95050.50   102518.66   2994.11 o 
   5   1   1        0.24       13.06     11.15 o 
   6   1   1    18266.23    19549.23    153.92 o 
   7   1   1     6125.39     6457.00    157.09 o 
   8   1   1      173.48      148.15     46.65 o 
   9   1   1      297.45      301.49     58.33 o 
  -8   2   1        5.52        7.22     33.31 o 
  -7   2   1     2547.99     2517.37    115.48 o 
  -6   2   1    10707.33    10737.43    214.10 o 
  -5   2   1     2721.75     2685.84     60.51 o 
  -4   2   1    29966.88    30198.43    275.54 o 
  -3   2   1     3097.00     2931.36     36.19 o 
  -2   2   1    23301.33    23387.43    400.90 o 
  -1   2   1      165.64      521.51     50.49 o 
   0   2   1      172.25      201.34     13.07 o 
   1   2   1    26465.97    25779.71   1130.69 o 
   2   2   1    18375.32    17943.79    464.96 o 
   3   2   1    65684.17    69727.99   1171.44 o 
   4   2   1     1081.89     1120.53     31.25 o 
   5   2   1    20533.32    22349.63    452.02 o 
   6   2   1     4161.55     4422.74    156.58 o 
   7   2   1     1118.12     1071.14     42.10 o 
   8   2   1      154.72      191.05     46.65 o 
   9   2   1      903.70      999.19     84.52 o 
  -8   3   1      742.12      692.93     76.71 o 
  -7   3   1     2797.38     2772.69    125.85 o 
  -6   3   1     2603.23     2356.80    103.41 o 
  -5   3   1    14542.22    14709.42    152.94 o 
  -4   3   1       46.43       62.86      9.72 o 
  -3   3   1    14390.46    13807.42     89.30 o 
  -2   3   1      841.07      850.91     37.26 o 
  -1   3   1     1251.82     1193.18     76.33 o 
   0   3   1      306.65      355.54     19.89 o 
   1   3   1    21464.65    21982.19    761.57 o 
   2   3   1    17176.34    15724.15    426.98 o 
   3   3   1     1108.36     1193.75     42.50 o 
   4   3   1    49778.45    54530.89    964.85 o 
   5   3   1      485.96      516.39     24.66 o 
   6   3   1     4632.44     4697.69    180.52 o 
   7   3   1     2439.14     2643.82    122.43 o 
   8   3   1       20.04       39.28     39.56 o 
  -8   4   1      742.30      698.19     81.72 o 
  -7   4   1     2882.72     2733.49    130.59 o 
  -6   4   1    21162.46    22612.98    347.14 o 
  -5   4   1      226.32      213.79     23.46 o 
  -4   4   1    15355.14    14999.26    257.74 o 
  -3   4   1     3371.91     3160.05     55.71 o 
  -2   4   1     1107.08      936.76     44.53 o 
  -1   4   1      748.05      675.76     21.14 o 
   0   4   1    30767.39    30280.15    262.63 o 
   1   4   1    13364.45    13585.62    535.69 o 
   2   4   1       70.63      148.20     11.11 o 
   3   4   1    64608.25    66822.19    817.44 o 
   4   4   1     7674.20     7989.59    161.34 o 
   5   4   1     3436.52     3432.00    252.67 o 
   6   4   1     2711.37     2885.10    163.48 o 
   7   4   1       51.96       54.49     21.29 o 
   8   4   1      335.82      343.19     48.47 o 
  -8   5   1      772.46      834.81     86.86 o 
  -7   5   1     7897.36     7854.26    223.01 o 
  -6   5   1        3.30       57.46     41.50 o 
  -5   5   1    17744.10    17884.28    184.50 o 
  -4   5   1     2264.60     2009.18    102.45 o 
  -3   5   1     4432.75     4118.32    156.97 o 
  -2   5   1      341.02      419.62     32.55 o 
  -1   5   1      913.03      929.34     28.20 o 
   0   5   1     9148.84     9094.20    372.59 o 
   1   5   1    19143.31    18415.89    461.05 o 
   2   5   1    61334.75    57066.33   3064.63 o 
   3   5   1     1179.85     1223.44     30.88 o 
   4   5   1    20552.21    23333.31    326.14 o 
   5   5   1     3618.65     3847.29    109.86 o 
   6   5   1       27.89       23.39     17.29 o 
   7   5   1       10.15       38.59     25.30 o 
   8   5   1      529.73      555.32     57.38 o 
  -7   6   1      162.15      177.02     57.76 o 
  -6   6   1    14144.11    14466.01    295.45 o 
  -5   6   1     1088.30      843.16     52.58 o 
  -4   6   1     4773.84     4227.79     94.09 o 
  -3   6   1     1614.84     1520.33     45.95 o 
  -2   6   1       44.49       32.38     13.54 o 
  -1   6   1     3791.66     3336.97    152.22 o 
   0   6   1     8525.40     8315.12    214.49 o 
   1   6   1    48777.65    48887.91   1168.70 o 
   2   6   1      612.98      773.28     66.07 o 
   3   6   1    50038.93    49194.30   1096.24 o 
   4   6   1    11881.65    12263.98    235.96 o 
   5   6   1      120.93      120.69     24.37 o 
   6   6   1      619.35      706.27     69.36 o 
   7   6   1     2139.08     2284.25     91.71 o 
   8   6   1     1892.24     1907.20     97.07 o 
   9   6   1      364.49      253.74     49.86 o 
  -7   7   1     4754.68     5051.39    206.73 o 
  -6   7   1      413.59      414.77     70.70 o 
  -5   7   1     3973.38     3727.74     86.81 o 
  -4   7   1      590.52      526.79     36.05 o 
  -3   7   1      193.50      188.33     22.42 o 
  -2   7   1     4964.51     4836.09    211.51 o 
  -1   7   1      264.08      244.72     20.82 o 
   0   7   1    21363.17    19822.46    532.44 o 
   1   7   1      169.99      311.77     79.15 o 
   2   7   1    42403.61    40344.87    360.52 o 
   3   7   1     3861.93     3741.52     59.17 o 
   4   7   1     5979.47     5865.48    148.88 o 
   5   7   1     2409.52     2483.31     65.41 o 
   6   7   1      222.81      240.75     28.71 o 
   7   7   1     1680.29     1680.39    185.26 o 
   8   7   1      670.03      647.98     65.31 o 
   9   7   1     1345.66     1342.45     97.23 o 
  -6   8   1     3943.54     3904.99    169.63 o 
  -5   8   1      654.54      562.31     88.45 o 
  -4   8   1      101.07      180.78     63.58 o 
  -3   8   1      437.81      422.86     32.08 o 
  -2   8   1       59.01       52.72     17.44 o 
  -1   8   1    10985.18    10332.02    394.05 o 
   0   8   1      351.50      323.22     22.59 o 
   1   8   1    34834.37    34861.08   1291.25 o 
   2   8   1      765.58      771.84     35.56 o 
   3   8   1    16091.17    15905.66    167.62 o 
   4   8   1     5347.54     5298.01    109.68 o 
   5   8   1      347.61      332.91     30.42 o 
   6   8   1      687.91      615.03     45.73 o 
   7   8   1      966.15      920.65     53.39 o 
   8   8   1     2903.50     2525.72    116.33 o 
  -6   9   1     1177.97     1420.73    123.21 o 
  -5   9   1      182.30      185.92     56.09 o 
  -4   9   1        7.52        7.42     18.67 o 
  -3   9   1      845.23      754.51     43.01 o 
  -2   9   1    11081.00    10451.54    386.78 o 
  -1   9   1        8.50       40.31     28.80 o 
   0   9   1    17985.26    19577.72    280.03 o 
   1   9   1     7187.20     7370.29    163.06 o 
   2   9   1    13204.24    13516.16    157.37 o 
   3   9   1     1962.94     1776.19     56.89 o 
   4   9   1       31.13       32.00     17.09 o 
   5   9   1      372.50      434.72     51.13 o 
   6   9   1       10.65       13.52     20.47 o 
   7   9   1     4913.11     4926.92    162.76 o 
   8   9   1        8.42        8.74     42.61 o 
  -5  10   1      199.84      169.95     63.45 o 
  -4  10   1       12.93       44.79     23.68 o 
  -3  10   1     2730.45     2655.74     78.74 o 
  -2  10   1      584.08      550.00     38.76 o 
  -1  10   1    12865.89    12742.29    223.48 o 
   0  10   1     1668.68     1536.04     79.83 o 
   1  10   1    17729.60    17757.54    271.21 o 
   2  10   1     3758.81     3621.49     81.90 o 
   3  10   1      678.44      599.08     37.74 o 
   4  10   1      659.89      740.66     47.62 o 
   5  10   1       43.58       54.36     19.64 o 
   6  10   1     2505.04     2394.80    131.70 o 
   7  10   1        2.83       22.52     24.40 o 
   8  10   1     2070.22     2048.15    116.15 o 
  -5  11   1       37.15       51.08     58.02 o 
  -4  11   1      618.33      518.76     46.46 o 
  -3  11   1       26.98       -7.36     25.40 o 
  -2  11   1     9472.32     9404.75    207.27 o 
  -1  11   1       57.80       59.83     32.48 o 
   0  11   1    15406.16    16391.71    280.45 o 
   1  11   1     4508.71     4240.11    133.39 o 
   2  11   1     3372.43     3391.07    126.08 o 
   3  11   1     1050.93     1022.69     50.11 o 
   4  11   1     1161.08     1140.84     94.88 o 
   5  11   1      934.72      882.04     42.72 o 
   6  11   1       21.31       36.01     23.73 o 
   7  11   1     2397.10     2470.56     82.97 o 
  -4  12   1      204.29      183.42     44.85 o 
  -3  12   1     3980.22     3945.26    144.77 o 
  -2  12   1       44.33      -20.13     25.68 o 
  -1  12   1     8445.66     8733.94    215.96 o 
   0  12   1     1000.39      920.77     74.96 o 
   1  12   1     8135.07     7801.00    195.12 o 
   2  12   1     1111.57     1032.97     81.10 o 
   3  12   1      475.00      376.77     37.67 o 
   4  12   1      711.55      714.02     82.02 o 
   5  12   1      251.09      218.13     28.93 o 
   6  12   1     3354.34     3305.23    158.57 o 
   7  12   1      117.64      125.39     34.69 o 
  -3  13   1      382.93      303.47     50.42 o 
  -2  13   1     4127.87     4350.44    160.45 o 
  -1  13   1      450.40      381.59     54.18 o 
   0  13   1     7951.51     8429.40    216.08 o 
   1  13   1     1637.97     1526.22     95.08 o 
   2  13   1      683.39      767.28     77.55 o 
   3  13   1      255.78      235.24     47.91 o 
   4  13   1      189.80      197.09     31.68 o 
   5  13   1     3040.29     3306.71    240.53 o 
   6  13   1      123.56      115.95     27.46 o 
  -2  14   1      978.45      893.75     78.13 o 
  -1  14   1     2220.41     2492.52    127.19 o 
   0  14   1      603.34      640.67     69.47 o 
   1  14   1     2413.81     2442.53    123.90 o 
   2  14   1      126.32      149.52     50.81 o 
   3  14   1       84.85       76.21     38.87 o 
   4  14   1     1172.21     1438.95     81.96 o 
   5  14   1      311.67      322.55     38.25 o 
   0  15   1     1542.47     1524.18    102.13 o 
   1  15   1       87.89       86.21     46.64 o 
   2  15   1      290.29      297.04     58.05 o 
   3  15   1      287.73      283.70     60.82 o 
  -3 -15   2        3.64       16.24     49.55 o 
  -2 -15   2     2351.49     2457.90    139.89 o 
  -1 -15   2      163.43      128.29     60.26 o 
  -5 -14   2      224.13      255.58     36.79 o 
  -4 -14   2       12.57       42.00     26.86 o 
  -3 -14   2     2079.77     2062.92     83.95 o 
  -2 -14   2      232.40      182.18     54.85 o 
  -1 -14   2     5845.16     5794.65    193.58 o 
   0 -14   2      436.32      455.61     65.01 o 
   1 -14   2     1173.09     1169.44     89.28 o 
   2 -14   2      298.39      279.82     57.21 o 
  -6 -13   2        0.55      -21.56     21.57 o 
  -5 -13   2        6.37       -0.71     23.51 o 
  -4 -13   2     2134.52     2064.73     89.23 o 
  -3 -13   2      841.62      760.00     51.69 o 
  -2 -13   2     9628.03     9901.22    161.98 o 
  -1 -13   2      938.90      961.17     88.43 o 
   0 -13   2     3486.57     3568.28    145.81 o 
   1 -13   2      315.18      284.15     55.41 o 
   2 -13   2      691.44      752.63     73.37 o 
   3 -13   2      209.78      233.41     51.93 o 
  -7 -12   2      356.95      323.73     62.08 o 
  -6 -12   2       49.51       48.02     23.12 o 
  -5 -12   2     1152.89     1223.38     51.70 o 
  -4 -12   2        2.97      -16.22     20.41 o 
  -3 -12   2     7069.10     6984.45    132.60 o 
  -2 -12   2     3377.99     3236.55    164.85 o 
  -1 -12   2     8592.77     8645.42    208.68 o 
   0 -12   2     1454.30     1200.63     81.15 o 
   1 -12   2     1654.71     1642.33     95.37 o 
   2 -12   2       31.32       80.51     38.31 o 
   3 -12   2      244.72      272.17     49.57 o 
   4 -12   2     1195.23     1269.85     89.28 o 
  -7 -11   2       16.33      -16.10     43.03 o 
  -6 -11   2      190.60      196.58     26.91 o 
  -5 -11   2        1.23        7.31     18.42 o 
  -4 -11   2     4852.50     4517.63    282.74 o 
  -3 -11   2     3095.78     3112.33     83.84 o 
  -2 -11   2     7455.04     7561.47    143.40 o 
  -1 -11   2     2738.74     2684.36    207.51 o 
   0 -11   2      288.58      278.60     46.39 o 
   1 -11   2       24.90       15.69     30.54 o 
   2 -11   2      916.83      855.12     69.24 o 
   3 -11   2     2027.72     2042.54    104.48 o 
   4 -11   2      281.95      313.29     49.16 o 
   5 -11   2     3120.45     3385.99    107.79 o 
  -8 -10   2       14.90       12.49     49.00 o 
  -7 -10   2       51.21       57.19     46.23 o 
  -6 -10   2       30.29       33.78     18.00 o 
  -5 -10   2     1915.01     1883.39     52.25 o 
  -4 -10   2       25.47       14.72     18.54 o 
  -3 -10   2     9760.54    10129.01    312.30 o 
  -2 -10   2     4169.93     4109.81    214.14 o 
  -1 -10   2     2598.22     2645.50    141.78 o 
   0 -10   2     1505.84     1501.88     79.11 o 
   1 -10   2     2228.85     2157.71     93.16 o 
   2 -10   2      571.05      558.91     56.84 o 
   3 -10   2     1272.45     1204.93     69.64 o 
   4 -10   2     2794.33     2733.11     83.90 o 
   5 -10   2     1252.32     1286.86     66.67 o 
  -8  -9   2        7.05       28.04     45.25 o 
  -7  -9   2       63.99       88.43     42.62 o 
  -6  -9   2     1777.79     1890.84    215.38 o 
  -5  -9   2       42.22       46.48     15.91 o 
  -4  -9   2    12064.18    11544.88    595.65 o 
  -3  -9   2     3817.84     3692.16     80.56 o 
  -2  -9   2     9361.41     9191.21    398.36 o 
  -1  -9   2     9101.68     9179.27    237.09 o 
   0  -9   2      325.37      307.88     24.46 o 
   1  -9   2      418.63      371.05     27.63 o 
   2  -9   2     2520.06     2381.01    189.82 o 
   3  -9   2     1619.92     1544.47     85.02 o 
   4  -9   2     1244.21     1227.34     56.11 o 
   5  -9   2     3385.83     3624.15    100.09 o 
   6  -9   2     2880.86     3031.08     98.04 o 
  -8  -8   2      134.42      138.00     46.09 o 
  -7  -8   2     2040.84     1787.98    102.95 o 
  -6  -8   2      600.24      589.69     77.68 o 
  -5  -8   2     6092.51     6026.13     82.19 o 
  -4  -8   2     6339.02     6590.55    157.22 o 
  -3  -8   2    13662.16    13842.04    155.29 o 
  -2  -8   2     6087.63     5737.58    319.12 o 
  -1  -8   2      207.71      222.15     22.28 o 
   0  -8   2      176.59      172.48     14.46 o 
   1  -8   2     2741.10     2386.57    203.46 o 
   2  -8   2     4872.40     4761.69    180.87 o 
   3  -8   2     1731.13     1606.36     57.13 o 
   4  -8   2     2182.14     2047.25     67.67 o 
   5  -8   2     2398.29     2317.73    153.64 o 
   6  -8   2     1966.63     2045.37    135.85 o 
  -8  -7   2      625.49      538.16     66.70 o 
  -7  -7   2        6.37       49.83     35.81 o 
  -6  -7   2     6435.95     6725.75    575.95 o 
  -5  -7   2     3808.97     3699.01     61.02 o 
  -4  -7   2    16208.18    15891.80    249.41 o 
  -3  -7   2    19675.07    20354.00    239.07 o 
  -2  -7   2     7669.55     7644.12    335.52 o 
  -1  -7   2     2690.27     2653.60    242.57 o 
   0  -7   2       97.28       88.24     14.74 o 
   1  -7   2     7598.15     6958.48    440.76 o 
   2  -7   2     2082.55     1806.88    124.70 o 
   3  -7   2    11107.00    10481.04    265.87 o 
   4  -7   2     4536.68     4551.20     93.42 o 
   5  -7   2     2830.29     2883.83     82.54 o 
   6  -7   2     4218.74     4543.84    154.10 o 
   7  -7   2       19.49       31.65     51.50 o 
  -9  -6   2       56.39       52.89     43.45 o 
  -8  -6   2       10.26       24.57     33.87 o 
  -7  -6   2     6303.00     5801.37    156.62 o 
  -6  -6   2     1952.91     1957.60    229.91 o 
  -5  -6   2     7904.96     8170.59    217.56 o 
  -4  -6   2    24760.82    25431.45    162.23 o 
  -3  -6   2    12849.75    12649.86    165.89 o 
  -2  -6   2     5623.26     5954.73    154.80 o 
  -1  -6   2      268.08      352.69     22.11 o 
   0  -6   2      136.92      160.67     17.51 o 
   1  -6   2     5314.94     5211.84    267.27 o 
   2  -6   2    22543.81    20982.49    437.60 o 
   3  -6   2     6386.10     6203.90    105.96 o 
   4  -6   2     6862.80     6649.30    108.56 o 
   5  -6   2     7623.36     7767.04    128.86 o 
   6  -6   2      180.79      208.26     57.07 o 
   7  -6   2     1233.54     1256.97     97.50 o 
  -9  -5   2       17.16       14.57     40.12 o 
  -8  -5   2     1264.15     1130.97     79.43 o 
  -7  -5   2       22.22       39.01     32.48 o 
  -6  -5   2     4709.86     5078.42    680.46 o 
  -5  -5   2     6037.11     6527.92    283.15 o 
  -4  -5   2     8857.45     9093.99    174.30 o 
  -3  -5   2    16400.67    16602.77    126.88 o 
  -2  -5   2     3294.37     3204.22     58.88 o 
  -1  -5   2      775.64      794.20     27.91 o 
   0  -5   2     2684.97     2619.51     49.63 o 
   1  -5   2    11475.43    11031.41    509.29 o 
   2  -5   2     7214.24     6743.85     95.20 o 
   3  -5   2    28390.51    27949.35    218.18 o 
   4  -5   2    14428.03    14306.60    251.70 o 
   5  -5   2     3610.57     3633.20     85.54 o 
   6  -5   2     6154.60     6094.83    252.65 o 
   7  -5   2      414.49      445.88     67.23 o 
   8  -5   2       28.88       49.55     56.91 o 
  -8  -4   2      132.40      128.14     39.15 o 
  -7  -4   2     6460.99     6609.53    276.49 o 
  -6  -4   2     2954.21     2992.74    127.70 o 
  -5  -4   2     6306.45     6723.11    389.50 o 
  -4  -4   2    21188.04    21506.76    535.63 o 
  -3  -4   2      579.98      461.80     13.79 o 
  -2  -4   2     1285.14     1349.99     20.27 o 
  -1  -4   2       59.30      125.95     11.53 o 
   0  -4   2     5750.95     5438.75     91.81 o 
   1  -4   2     8255.72     8512.72    495.48 o 
   2  -4   2    20173.45    19801.02    612.76 o 
   3  -4   2    12137.04    11723.90    125.99 o 
   4  -4   2     9725.28    10040.74    161.76 o 
   5  -4   2    11259.70    11261.85    147.66 o 
   6  -4   2       65.19       46.73     22.48 o 
   7  -4   2       98.68      105.51     47.06 o 
   8  -4   2        2.83       21.38     41.09 o 
  -8  -3   2     2497.40     2406.91     74.60 o 
  -7  -3   2     2736.60     2637.07    130.77 o 
  -6  -3   2     4589.23     4762.81    147.47 o 
  -5  -3   2    11713.56    11901.09    117.29 o 
  -4  -3   2     2517.70     2372.76     52.38 o 
  -3  -3   2     5480.87     5731.26    265.95 o 
  -2  -3   2      514.80      860.51     62.76 o 
  -1  -3   2     1003.64     1033.30     46.16 o 
   0  -3   2    10756.50    10161.85    322.99 o 
   1  -3   2     1319.99     1282.92     48.57 o 
   2  -3   2     9487.73     9471.08    365.77 o 
   3  -3   2    10325.50    10194.61    191.22 o 
   4  -3   2    16003.93    16155.54    281.02 o 
   5  -3   2     1922.53     1855.14     59.16 o 
   6  -3   2     2852.85     2862.60     80.03 o 
   7  -3   2      655.43      660.39     67.96 o 
   8  -3   2      603.89      656.09     75.31 o 
  -9  -2   2     1601.28     1533.71    100.61 o 
  -8  -2   2     1148.84     1020.62     77.61 o 
  -7  -2   2     7235.14     7294.17    362.48 o 
  -6  -2   2     9879.58     9540.74    123.02 o 
  -5  -2   2     8897.52     9047.87    309.01 o 
  -4  -2   2    13714.86    13280.11    236.23 o 
  -3  -2   2     3169.27     3228.53     79.57 o 
  -2  -2   2      841.75     1230.70     41.82 o 
  -1  -2   2     5103.84     4905.10    414.76 o 
   0  -2   2    44056.98    41284.32   1588.38 o 
   1  -2   2    23203.95    21088.43   1748.97 o 
   2  -2   2     2708.52     2774.49    111.76 o 
   3  -2   2    24197.78    24515.84    367.86 o 
   4  -2   2     1048.40      941.90     24.02 o 
   5  -2   2     6884.61     7154.85    181.99 o 
   6  -2   2     1166.83      997.88     51.00 o 
   7  -2   2      530.18      457.20     45.30 o 
   8  -2   2      281.78      299.26     55.13 o 
  -9  -1   2      693.97      716.19     76.15 o 
  -8  -1   2     2193.68     2238.95    114.96 o 
  -7  -1   2     7822.02     8066.01    187.88 o 
  -6  -1   2     4022.30     3940.96     79.16 o 
  -5  -1   2    11787.76    12086.09    219.81 o 
  -4  -1   2     1184.55     1279.15     67.72 o 
  -3  -1   2      873.70     1062.98     81.99 o 
  -2  -1   2      192.29      247.49     19.87 o 
  -1  -1   2    38299.41    38188.92    443.81 o 
   0  -1   2    34744.13    34007.88    422.87 o 
   1  -1   2    31958.31    31270.96   1212.83 o 
   2  -1   2    14225.71    15082.64    727.18 o 
   3  -1   2      651.72      598.02     24.96 o 
   4  -1   2    17874.05    20614.44    300.27 o 
   5  -1   2       24.82       45.26     17.72 o 
   6  -1   2       39.75       11.33     20.96 o 
   7  -1   2      314.19      310.16     34.38 o 
   8  -1   2     1143.11     1126.82     79.28 o 
   9  -1   2     1347.19     1381.96     99.32 o 
  -9   0   2     2970.17     2836.23    132.77 o 
  -8   0   2     1360.61     1258.33     88.21 o 
  -7   0   2     2012.89     1851.41     95.87 o 
  -6   0   2    13684.84    13364.71    146.56 o 
  -5   0   2     3089.90     3029.83     49.92 o 
  -4   0   2     7771.11     8219.25    236.49 o 
  -3   0   2     3701.90     3936.45    181.11 o 
  -2   0   2     1423.21     1329.24    100.64 o 
  -1   0   2    18804.32    20877.64    172.04 o 
   2   0   2     1376.89     1677.47    120.20 o 
   3   0   2    59040.54    59968.40    519.19 o 
   4   0   2     4378.45     5027.01     59.88 o 
   5   0   2      190.13      376.45    189.06 o 
   6   0   2     2761.38     2903.49     97.00 o 
   7   0   2     7169.24     7676.37    135.45 o 
   8   0   2     1680.41     1911.98    102.88 o 
   9   0   2     2333.75     2381.61    126.78 o 
  -8   1   2     1885.25     1736.93    102.91 o 
  -7   1   2     5845.75     5808.05    169.56 o 
  -6   1   2      185.97      181.21     38.19 o 
  -5   1   2     5227.53     5023.45     80.48 o 
  -4   1   2       16.62       25.24      8.11 o 
  -3   1   2     1258.25     1236.07     27.00 o 
  -2   1   2     4737.98     4639.93     49.30 o 
  -1   1   2    18123.95    20507.61    554.30 o 
   0   1   2    81975.05    86218.63    625.48 o 
   2   1   2    52930.26    54095.56   1288.71 o 
   3   1   2     1566.27     1705.10     91.53 o 
   4   1   2     1366.17     1370.32     48.07 o 
   5   1   2      354.88      391.37     28.36 o 
   6   1   2    10259.08    11322.45    113.28 o 
   7   1   2     1981.77     1959.22     69.68 o 
   8   1   2     2929.84     3192.14    124.88 o 
   9   1   2     4719.84     5344.36    175.81 o 
  -8   2   2     1140.25     1003.40     85.67 o 
  -7   2   2       15.05       61.07     36.78 o 
  -6   2   2     7083.00     7009.32    168.36 o 
  -5   2   2     1148.91     1097.73     29.50 o 
  -4   2   2      101.43      115.99     11.23 o 
  -3   2   2      251.68      235.41     12.08 o 
  -2   2   2     1454.16     1337.63     51.97 o 
  -1   2   2    28754.56    28644.49    224.02 o 
   0   2   2    32382.47    32737.90    267.22 o 
   1   2   2    67314.92    68046.59    345.89 o 
   2   2   2    47982.74    51061.27    231.28 o 
   3   2   2    19711.84    19626.21    483.41 o 
   4   2   2      321.36      322.65     19.46 o 
   5   2   2      350.31      364.21     36.33 o 
   6   2   2      499.05      516.17     29.27 o 
   7   2   2     8309.77     9069.96    241.87 o 
   8   2   2     5576.53     6300.52    172.43 o 
   9   2   2      317.77      404.54     61.10 o 
  -8   3   2      323.91      367.19     62.36 o 
  -7   3   2     4433.76     4478.22    157.28 o 
  -6   3   2     1215.83     1135.06     73.61 o 
  -5   3   2      307.57      299.97     24.38 o 
  -4   3   2       53.33       59.34      9.64 o 
  -3   3   2    14204.45    13838.92    228.79 o 
  -2   3   2    25543.52    26026.89    629.18 o 
  -1   3   2     1850.73     1801.74     40.94 o 
   0   3   2    46143.27    45145.52    349.23 o 
   2   3   2    23924.57    23894.23    526.27 o 
   3   3   2      713.42      665.11     41.34 o 
   4   3   2       22.95        2.50     12.17 o 
   5   3   2      185.75      201.74     18.57 o 
   6   3   2     6054.01     6476.54    268.57 o 
   7   3   2    10345.54    11907.82    482.64 o 
   8   3   2      702.76      833.31     72.27 o 
  -8   4   2     2405.75     2353.14    130.85 o 
  -7   4   2      121.25      119.67     46.93 o 
  -6   4   2     1769.69     1620.93     94.16 o 
  -5   4   2      127.79       88.83     17.68 o 
  -4   4   2     8498.13     8012.47    572.82 o 
  -3   4   2     8830.65     8424.76    307.51 o 
  -2   4   2    27351.58    26749.94    535.51 o 
  -1   4   2    38213.98    38896.05    310.93 o 
   0   4   2      194.46      352.91     25.84 o 
   1   4   2    23122.85    21769.77    227.35 o 
   2   4   2      662.06      646.75     85.93 o 
   3   4   2      894.56      834.36     31.16 o 
   4   4   2     1867.18     1889.91     78.79 o 
   5   4   2     2474.62     2404.70     95.13 o 
   6   4   2     5509.08     6263.02    433.91 o 
   7   4   2     2575.76     2944.62    236.47 o 
  -7   5   2     1961.53     1951.36    121.59 o 
  -6   5   2      719.53      636.87     69.91 o 
  -5   5   2      338.36      267.67     45.84 o 
  -4   5   2      745.00      614.35     31.08 o 
  -3   5   2    30883.90    30576.64    407.04 o 
  -2   5   2    54060.83    50780.70    503.56 o 
  -1   5   2     9829.80     9613.43    218.07 o 
   0   5   2    52388.64    50295.66    410.32 o 
   1   5   2     3385.71     3657.16     87.00 o 
   2   5   2     9373.55     9327.70    104.45 o 
   3   5   2      369.68      361.19     20.14 o 
   4   5   2     6590.44     6685.79    531.62 o 
   5   5   2      931.10      996.10     54.88 o 
   6   5   2     3742.34     4174.36    192.27 o 
   7   5   2    17844.87    20478.28    980.91 o 
   8   5   2        0.78        5.97     30.40 o 
  -7   6   2        8.14       11.10     48.72 o 
  -6   6   2        1.45      -13.19     38.17 o 
  -4   6   2     2681.59     2518.66    104.18 o 
  -3   6   2    27741.26    28412.33   1269.49 o 
  -2   6   2     9296.48     9040.25    120.09 o 
  -1   6   2    37963.44    36952.07    560.37 o 
   0   6   2     9117.51     9845.91    150.82 o 
   1   6   2    11841.94    12441.27    180.93 o 
   2   6   2      113.95      134.87     16.05 o 
   3   6   2     1801.53     1765.39     39.68 o 
   4   6   2      957.17      875.84     39.79 o 
   5   6   2     4620.08     4882.82     91.51 o 
   6   6   2    11521.65    12939.80    509.22 o 
   7   6   2       29.67       47.14     25.33 o 
   8   6   2     6013.91     6473.97    172.66 o 
  -7   7   2      159.86      203.81     65.25 o 
  -6   7   2       58.03       38.45     43.73 o 
  -5   7   2      359.85      390.86     57.92 o 
  -4   7   2     3865.60     3670.66     81.14 o 
  -3   7   2     3673.88     3642.48     75.81 o 
  -2   7   2    39173.39    36856.64    783.21 o 
  -1   7   2      942.55      879.50     34.18 o 
   0   7   2    22859.41    22144.85    502.60 o 
   1   7   2     1964.87     1956.19     73.18 o 
   2   7   2     1839.36     1949.02     52.68 o 
   3   7   2     2145.76     2002.71     55.45 o 
   4   7   2     9298.39     8804.42    416.70 o 
   5   7   2     6304.10     6620.04    387.78 o 
   6   7   2      745.70      705.23     43.88 o 
   7   7   2    12934.90    14371.13    464.73 o 
   8   7   2      678.57      788.32     71.71 o 
  -6   8   2     1059.87     1003.95     95.81 o 
  -5   8   2     1943.23     1711.11    104.33 o 
  -4   8   2      878.68      838.98     58.05 o 
  -3   8   2    21063.16    20046.35    522.28 o 
  -2   8   2      289.32      297.71     32.50 o 
  -1   8   2    15127.95    15229.94    479.20 o 
   0   8   2     2153.65     2161.24     51.86 o 
   1   8   2     4983.04     5082.92     71.79 o 
   2   8   2     3303.70     3168.65     69.45 o 
   3   8   2     2251.00     2081.45     47.19 o 
   4   8   2    10048.86     9532.23    145.16 o 
   5   8   2      737.61      643.36     39.98 o 
   6   8   2    11928.75    12691.36    168.01 o 
   7   8   2     1086.67     1145.01     95.06 o 
   8   8   2     1937.38     1907.92    164.88 o 
  -6   9   2      769.21      825.65    102.98 o 
  -5   9   2     1576.38     1452.52    102.02 o 
  -4   9   2     6780.93     5975.44    114.90 o 
  -3   9   2        4.95       16.34     17.02 o 
  -2   9   2    12749.01    12864.72    154.75 o 
  -1   9   2      214.47      177.75     22.63 o 
   0   9   2     2063.57     2101.92     89.98 o 
   1   9   2        2.53       21.93     24.29 o 
   2   9   2       13.01       21.77     24.85 o 
   3   9   2     6861.74     6514.91    156.00 o 
   4   9   2     1076.53     1047.75     39.01 o 
   5   9   2    15352.17    15423.02    243.14 o 
   6   9   2      218.29      232.05     31.72 o 
   7   9   2     4474.36     4427.78    112.20 o 
   8   9   2     1096.71     1161.26     62.09 o 
  -5  10   2     4051.41     4144.55    178.86 o 
  -4  10   2      393.49      350.65     36.69 o 
  -3  10   2    10972.19    10918.40    159.02 o 
  -2  10   2     1240.84     1029.97     96.78 o 
  -1  10   2     1968.13     1972.07     91.44 o 
   0  10   2       19.80       86.20     31.79 o 
   1  10   2       87.58      130.50     34.01 o 
   2  10   2     2996.06     3048.98    113.19 o 
   3  10   2      642.74      632.71     40.34 o 
   4  10   2    14005.59    14539.53    559.26 o 
   5  10   2       99.81      123.52     21.59 o 
   6  10   2     7602.65     7503.97    130.74 o 
   7  10   2     1162.82     1106.24     59.13 o 
   8  10   2       60.32       58.94     30.12 o 
  -4  11   2     7888.16     7978.05    267.99 o 
  -3  11   2      271.40      227.05     43.61 o 
  -2  11   2     4022.14     3717.67    126.57 o 
  -1  11   2       80.42      109.95     34.71 o 
   0  11   2       17.19       24.57     28.59 o 
   1  11   2     2610.36     2529.77    107.18 o 
   2  11   2      586.38      645.94     59.76 o 
   3  11   2     7348.38     6656.60    157.63 o 
   4  11   2       31.12       34.03     19.67 o 
   5  11   2    12344.51    12984.26    147.61 o 
   6  11   2      780.68      737.28     48.74 o 
   7  11   2      410.35      368.27     39.09 o 
  -3  12   2     6035.45     5708.98    168.82 o 
  -2  12   2      854.54      799.46     72.43 o 
  -1  12   2      723.54      721.63     70.19 o 
   0  12   2     1229.31     1366.10     86.12 o 
   1  12   2      540.11      517.72     57.80 o 
   2  12   2     4636.67     4611.92    152.37 o 
   3  12   2      556.50      505.36     57.94 o 
   4  12   2    10365.25    11377.90    872.51 o 
   5  12   2      537.27      549.26     46.65 o 
   6  12   2     2844.73     2868.26     93.13 o 
   7  12   2     1676.96     1717.75     76.84 o 
  -3  13   2      255.33      345.07     56.52 o 
  -2  13   2      763.07      716.03     68.93 o 
  -1  13   2      106.93       75.94     35.68 o 
   0  13   2       62.28      110.64     38.73 o 
   1  13   2     5923.42     6271.79    190.79 o 
   2  13   2      164.40      189.24     45.12 o 
   3  13   2     3121.39     2929.28    125.34 o 
   4  13   2      170.35      215.94     42.29 o 
   5  13   2     4070.56     4529.48    278.45 o 
   6  13   2      426.98      477.09     46.79 o 
  -1  14   2      178.49      200.49     47.90 o 
   0  14   2     3123.04     3095.59    137.02 o 
   1  14   2       82.21       88.43     39.70 o 
   2  14   2     5094.05     4926.19    171.51 o 
   3  14   2      300.80      316.77     57.22 o 
   4  14   2     2991.92     4010.83    122.66 o 
   5  14   2      763.51      963.31     68.20 o 
   1  15   2     4048.87     4383.55    174.63 o 
   2  15   2      197.77      183.00     49.85 o 
   3  15   2     2755.64     2867.92    144.99 o 
  -3 -15   3       29.48       73.57     58.99 o 
  -2 -15   3     1632.74     1594.98    119.13 o 
  -1 -15   3        7.07       35.95     56.63 o 
  -5 -14   3     3945.18     4901.07    138.23 o 
  -4 -14   3       44.80       16.18     28.26 o 
  -3 -14   3     2285.43     2111.61     81.91 o 
  -2 -14   3       11.88        7.91     40.81 o 
  -1 -14   3      311.53      261.64     66.94 o 
   0 -14   3      363.45      434.16     65.00 o 
   1 -14   3       17.13       47.61     37.34 o 
  -6 -13   3     3027.17     3154.64     81.27 o 
  -5 -13   3      102.66      148.78     30.39 o 
  -4 -13   3     4745.32     4646.72    263.08 o 
  -3 -13   3      290.98      324.15     41.72 o 
  -2 -13   3     2510.55     2402.51     82.07 o 
  -1 -13   3      139.44      126.06     47.20 o 
   0 -13   3       11.11      -29.57     29.57 o 
   1 -13   3     2743.70     2706.50    123.98 o 
   2 -13   3       54.94       44.98     37.62 o 
   3 -13   3     3589.21     3646.23    146.72 o 
  -6 -12   3      166.74      178.60     26.76 o 
  -5 -12   3     4613.24     5012.32     95.96 o 
  -4 -12   3     1048.66     1076.41     58.39 o 
  -3 -12   3     3734.90     3489.35     95.65 o 
  -2 -12   3        2.38       -8.28     23.94 o 
  -1 -12   3        5.28       20.27     35.12 o 
   0 -12   3     3771.06     4085.94    148.60 o 
   1 -12   3       44.90       49.56     33.45 o 
   2 -12   3    10059.93    10941.33    239.99 o 
   3 -12   3      603.87      554.94     63.08 o 
   4 -12   3     1492.98     1588.93    103.24 o 
  -7 -11   3       22.15       50.94     48.31 o 
  -6 -11   3     3792.39     3944.48     79.47 o 
  -5 -11   3      959.17     1013.24     44.23 o 
  -4 -11   3     4003.89     3831.23    218.76 o 
  -3 -11   3      180.88      172.81     29.54 o 
  -2 -11   3     2804.88     2526.37     76.45 o 
  -1 -11   3     1893.39     1952.19     65.19 o 
   0 -11   3      454.12      415.13     55.02 o 
   1 -11   3     9482.00     9232.41    199.63 o 
   2 -11   3     1751.81     1643.00     91.08 o 
   3 -11   3     7037.54     6962.60    180.31 o 
   4 -11   3      845.59      907.67     77.01 o 
   5 -11   3      220.72      208.42     65.95 o 
  -7 -10   3     5827.68     5590.31    175.91 o 
  -6 -10   3      532.71      480.70     30.83 o 
  -5 -10   3     2574.14     2482.77     60.20 o 
  -4 -10   3     1547.40     1501.55     94.96 o 
  -3 -10   3     4116.31     3809.16     87.82 o 
  -2 -10   3       32.11       12.63     19.81 o 
  -1 -10   3       24.39       44.17     18.22 o 
   0 -10   3     1349.32     1319.49     78.24 o 
   1 -10   3      348.65      318.51     42.92 o 
   2 -10   3    13175.02    13198.06    231.21 o 
   3 -10   3     1447.59     1248.42    122.34 o 
   4 -10   3     1511.51     1562.34     67.24 o 
   5 -10   3      169.48      223.50     37.46 o 
  -8  -9   3     5863.85     5405.79    177.11 o 
  -7  -9   3      544.31      516.97     65.44 o 
  -6  -9   3     3299.60     3286.21    156.56 o 
  -5  -9   3     1378.01     1263.24     41.34 o 
  -4  -9   3      214.56      156.60     25.35 o 
  -3  -9   3      122.73      106.63     21.76 o 
  -2  -9   3      932.84      838.73     55.09 o 
  -1  -9   3     2197.08     2234.13     90.43 o 
   0  -9   3       13.23       23.40     14.45 o 
   1  -9   3     7035.21     6768.88    468.23 o 
   2  -9   3     2873.44     2791.67    225.64 o 
   3  -9   3     7087.63     6850.14    323.88 o 
   4  -9   3      733.51      694.80     55.11 o 
   5  -9   3      830.08      846.65     52.68 o 
   6  -9   3       17.80       33.82     27.44 o 
  -8  -8   3      176.38      194.24     53.73 o 
  -7  -8   3     8427.56     8012.89    200.49 o 
  -6  -8   3     2373.43     2279.73    168.52 o 
  -5  -8   3      424.84      384.92     24.95 o 
  -4  -8   3      581.51      548.45     35.36 o 
  -3  -8   3      178.83      169.73     22.97 o 
  -2  -8   3     9511.32     9174.70    297.78 o 
  -1  -8   3        4.41       14.28     13.43 o 
   0  -8   3    14147.35    14325.08    141.16 o 
   1  -8   3     4823.11     4528.64    101.16 o 
   2  -8   3    10947.95     9673.09    775.01 o 
   3  -8   3     5815.10     5520.66    111.11 o 
   4  -8   3     1008.71      850.31     65.09 o 
   5  -8   3       93.62      132.38     29.38 o 
   6  -8   3        0.12       11.67     24.09 o 
  -8  -7   3     5212.31     4903.48    162.85 o 
  -7  -7   3     4110.35     4216.71    148.38 o 
  -6  -7   3     1844.00     1670.47     90.42 o 
  -5  -7   3     1193.11     1208.72     37.51 o 
  -4  -7   3      356.77      288.55     40.57 o 
  -3  -7   3     3617.05     3238.43    275.51 o 
  -2  -7   3      685.69      681.97     56.05 o 
  -1  -7   3    24263.13    24451.44    983.17 o 
   0  -7   3     6629.26     5836.81     79.28 o 
   1  -7   3    14413.96    14052.79    368.25 o 
   2  -7   3     5970.99     5257.03    156.53 o 
   3  -7   3     1221.46     1150.00     61.32 o 
   4  -7   3      595.91      579.78     38.81 o 
   5  -7   3      405.66      339.97     47.51 o 
   6  -7   3      927.57      867.97     54.15 o 
   7  -7   3       12.27       36.09     52.47 o 
  -8  -6   3     1382.42     1392.86     89.88 o 
  -7  -6   3     3588.24     3134.69    122.55 o 
  -6  -6   3     1708.58     1545.81     82.47 o 
  -5  -6   3      570.39      578.96     48.85 o 
  -4  -6   3      515.90      541.79     25.27 o 
  -3  -6   3      323.99      362.43     26.01 o 
  -2  -6   3    25507.26    26270.68    211.01 o 
  -1  -6   3     6178.54     6223.48    245.87 o 
   0  -6   3    53305.09    47814.31   1110.83 o 
   1  -6   3    11649.67    11963.71    401.61 o 
   2  -6   3     5938.02     5593.33    415.95 o 
   3  -6   3     3660.35     3442.44     71.79 o 
   4  -6   3      320.49      312.50     29.30 o 
   5  -6   3      694.07      631.56     43.32 o 
   6  -6   3      134.22      136.31     38.25 o 
   7  -6   3     1648.22     1595.49    107.59 o 
  -9  -5   3      343.11      344.14     60.27 o 
  -8  -5   3     3001.00     2718.43    119.16 o 
  -7  -5   3     3623.56     3361.18    122.02 o 
  -6  -5   3      549.54      495.14     55.45 o 
  -5  -5   3       19.75       55.96     34.69 o 
  -4  -5   3      263.74      261.37     13.73 o 
  -3  -5   3     8849.05     8631.29    117.64 o 
  -2  -5   3     4684.54     4683.26    254.08 o 
  -1  -5   3    66686.02    61848.30   1571.18 o 
   0  -5   3    29418.90    28287.68    518.40 o 
   1  -5   3    23546.01    22853.09    933.13 o 
   2  -5   3     7547.38     6896.93    336.12 o 
   3  -5   3      281.27      248.33     23.68 o 
   4  -5   3       84.65       97.03     21.21 o 
   5  -5   3      579.23      577.10     39.85 o 
   6  -5   3     5638.03     5569.95    156.57 o 
   7  -5   3      172.26      144.59     30.71 o 
   8  -5   3     1332.17     1502.53    112.53 o 
  -8  -4   3     2406.08     2182.01    103.98 o 
  -7  -4   3       32.00       41.64     35.54 o 
  -6  -4   3      616.01      560.55     34.28 o 
  -5  -4   3     1310.08     1383.49    122.02 o 
  -4  -4   3     3106.72     3262.28    223.98 o 
  -3  -4   3      112.62      138.52     23.62 o 
  -2  -4   3     6881.84     6888.79    620.17 o 
  -1  -4   3     7617.92     7733.35    378.02 o 
   0  -4   3    53028.05    43606.52   2064.14 o 
   1  -4   3    17816.11    17119.67    195.72 o 
   2  -4   3     3197.93     3022.49    226.28 o 
   3  -4   3     1998.10     1938.17     49.95 o 
   4  -4   3     1547.28     1491.42     50.27 o 
   5  -4   3     3369.79     3278.35     79.07 o 
   6  -4   3      136.95      122.52     27.04 o 
   7  -4   3     4157.48     4246.59    348.05 o 
   8  -4   3     1190.38     1176.69     91.79 o 
  -8  -3   3      510.52      486.76     57.17 o 
  -7  -3   3     3365.45     3512.90     86.45 o 
  -6  -3   3      734.48      697.68     37.55 o 
  -5  -3   3     1318.03     1200.07     33.69 o 
  -4  -3   3     1244.73     1144.66     60.76 o 
  -3  -3   3    15807.32    16583.70    652.93 o 
  -2  -3   3     1738.90     1726.70     34.63 o 
  -1  -3   3    23596.41    23024.91    227.84 o 
   0  -3   3    56958.29    51449.88   1092.62 o 
   1  -3   3    15666.96    14810.44    443.43 o 
   2  -3   3     7125.35     6496.85    351.10 o 
   3  -3   3      166.43      169.78     26.73 o 
   4  -3   3     3508.72     3571.76     72.94 o 
   5  -3   3     1968.83     2054.90     61.66 o 
   6  -3   3     8879.72     9313.65    411.43 o 
   7  -3   3     1723.14     1694.80     68.23 o 
   8  -3   3     1796.74     1770.73    105.11 o 
  -9  -2   3     1030.06      896.21     78.69 o 
  -8  -2   3     1950.08     2075.84    107.39 o 
  -7  -2   3     1088.24      977.62     47.60 o 
  -6  -2   3      505.12      419.82     31.29 o 
  -5  -2   3     2913.64     2951.95     49.71 o 
  -4  -2   3    26267.05    26499.00    324.84 o 
  -3  -2   3     2984.02     2777.18     35.58 o 
  -2  -2   3     4224.75     4313.34    394.47 o 
  -1  -2   3    18597.93    18786.98    704.94 o 
   0  -2   3    28296.81    27599.56    621.69 o 
   1  -2   3     2252.90     2320.60     55.91 o 
   2  -2   3      126.38      213.68      7.96 o 
   3  -2   3      347.89      440.11     51.42 o 
   4  -2   3      972.80      968.60     39.03 o 
   5  -2   3     2547.21     2425.87     66.30 o 
   6  -2   3     2964.60     3125.17    176.35 o 
   7  -2   3     3299.33     3509.01    146.93 o 
   8  -2   3     1504.76     1485.11     95.46 o 
  -9  -1   3     2731.31     2917.85    134.11 o 
  -8  -1   3      109.77       85.52     40.68 o 
  -7  -1   3      787.26      737.20     44.79 o 
  -6  -1   3      374.88      367.14     31.81 o 
  -5  -1   3     7544.75     7462.01     82.83 o 
  -4  -1   3     5395.70     5520.74     88.33 o 
  -3  -1   3    48737.60    47398.96    924.39 o 
  -2  -1   3     9865.97     9767.21    107.77 o 
  -1  -1   3    31780.43    33179.71    183.87 o 
   0  -1   3    30502.65    31165.09    670.95 o 
   1  -1   3      930.26     1314.50     29.08 o 
   2  -1   3      920.02     1111.66     31.06 o 
   3  -1   3      998.33     1010.58     75.87 o 
   4  -1   3    10809.20    11764.56    150.42 o 
   5  -1   3     2646.66     2766.91     69.88 o 
   6  -1   3     7007.68     7414.27    122.78 o 
   7  -1   3     7187.36     7920.41    175.76 o 
   8  -1   3      884.50     1074.87     87.86 o 
  -9   0   3      389.46      378.33     69.86 o 
  -8   0   3      686.06      674.00     73.65 o 
  -7   0   3     1159.55     1100.96     74.43 o 
  -6   0   3     1752.83     1671.68     75.03 o 
  -5   0   3     2189.74     1898.67     49.92 o 
  -4   0   3    31038.29    32969.50    354.62 o 
  -3   0   3    19302.49    19757.00    365.73 o 
  -2   0   3    28503.66    29493.58    246.50 o 
  -1   0   3    46027.04    48187.60    349.49 o 
   0   0   3      909.93     1021.33     68.54 o 
   1   0   3     7290.33     7876.63    110.44 o 
   2   0   3      238.80      809.80    228.98 o 
   3   0   3    19838.21    20633.22    206.42 o 
   4   0   3     5893.53     6085.76    149.29 o 
   5   0   3    10014.00    10827.09    101.22 o 
   6   0   3    16388.62    18821.47    222.73 o 
   7   0   3     1646.46     1770.62     69.06 o 
   8   0   3     4465.93     5083.41    162.56 o 
   9   0   3      391.94      396.95     65.83 o 
  -8   1   3      140.65      135.92     47.62 o 
  -7   1   3      917.85      823.99     72.03 o 
  -6   1   3      187.32      164.27     37.63 o 
  -5   1   3     4501.84     4206.39     76.71 o 
  -4   1   3     6345.94     6087.61     88.66 o 
  -3   1   3    26021.63    25670.31    334.79 o 
  -2   1   3    22500.35    22626.83    972.14 o 
  -1   1   3    34104.83    37429.49   1401.25 o 
   0   1   3    14249.79    14072.04    131.25 o 
   1   1   3     1225.53     1562.37     46.10 o 
   2   1   3      506.42      805.34     28.14 o 
   3   1   3     5460.43     5584.67    321.93 o 
   4   1   3    14862.74    15543.33    507.17 o 
   5   1   3     4560.13     5189.62    180.01 o 
   6   1   3     2329.31     2588.01     96.96 o 
   7   1   3    12387.30    14041.12    189.19 o 
   8   1   3       31.76       16.52     36.65 o 
   9   1   3      351.16      447.75     70.27 o 
  -8   2   3      193.17      187.58     52.21 o 
  -7   2   3      341.84      303.76     53.75 o 
  -6   2   3     4728.14     4567.25    135.42 o 
  -5   2   3     3979.61     3866.75    127.25 o 
  -4   2   3     8641.33     8470.37    266.97 o 
  -3   2   3    28456.23    27679.92    780.78 o 
  -2   2   3    15790.37    16508.69    499.95 o 
  -1   2   3    22598.96    23842.06    943.15 o 
   0   2   3      939.21     1358.51     25.15 o 
   1   2   3     2067.92     2843.56     62.49 o 
   2   2   3    40044.04    42684.33    381.46 o 
   3   2   3    28927.27    28748.76    166.37 o 
   4   2   3    12498.92    13093.70    308.98 o 
   5   2   3     4337.65     4501.94    103.11 o 
   6   2   3    10052.75    11805.67    165.95 o 
   7   2   3      115.38       94.46     28.90 o 
   8   2   3     1182.07     1349.93     91.66 o 
   9   2   3      508.65      658.19     75.15 o 
  -8   3   3       25.60       20.82     38.31 o 
  -7   3   3     4158.79     3979.06    145.87 o 
  -6   3   3     1097.64     1033.33     73.17 o 
  -5   3   3     3318.42     3294.46    107.98 o 
  -4   3   3     7868.45     7132.52    334.80 o 
  -3   3   3     6599.10     6565.50    166.30 o 
  -2   3   3    23276.13    24064.64    332.87 o 
  -1   3   3     4835.77     5689.20     83.85 o 
   0   3   3      567.43     1022.72     37.32 o 
   1   3   3       70.29      229.97     14.61 o 
   2   3   3     4056.61     4344.58    126.22 o 
   3   3   3    43892.35    42531.28    267.33 o 
   4   3   3    19364.34    20169.40    413.02 o 
   5   3   3     8391.89     9570.56    113.93 o 
   6   3   3     1043.23     1107.94     45.59 o 
   7   3   3     7651.20     8825.72    350.03 o 
   8   3   3       33.31       50.17     26.84 o 
   9   3   3       20.85       16.80     42.47 o 
  -8   4   3      370.97      378.74     67.64 o 
  -7   4   3      416.79      542.29     66.54 o 
  -6   4   3     7596.52     7647.27    191.44 o 
  -5   4   3     7077.58     6731.21    160.29 o 
  -4   4   3     5038.88     4340.61    157.12 o 
  -3   4   3    24253.84    24763.39    532.93 o 
  -2   4   3     4768.81     4715.09     73.64 o 
  -1   4   3     5913.32     5946.65     94.45 o 
   0   4   3    14065.43    14437.14    168.50 o 
   2   4   3    11481.63    11476.66    281.69 o 
   3   4   3    34985.13    32629.29    225.36 o 
   4   4   3    13611.86    13229.26    186.04 o 
   5   4   3      456.00      493.41     29.59 o 
   6   4   3     8457.44     9354.44    455.65 o 
   7   4   3      581.92      653.28     42.26 o 
   8   4   3      264.87      339.59     52.01 o 
  -7   5   3     3783.20     3608.79    152.55 o 
  -6   5   3     6115.42     6152.40    180.28 o 
  -5   5   3     3016.62     2807.56    112.31 o 
  -4   5   3    10998.88    10540.15    427.27 o 
  -3   5   3      197.03      209.60     29.06 o 
  -2   5   3     7794.54     7271.26    111.76 o 
  -1   5   3      138.74      238.03     24.02 o 
   0   5   3    13397.46    12977.12    165.91 o 
   1   5   3      173.52      194.18     24.59 o 
   2   5   3    23971.72    23210.03    969.51 o 
   3   5   3    37395.80    36755.76    864.02 o 
   4   5   3     3272.28     2736.25    231.38 o 
   5   5   3    12214.48    12765.56    329.28 o 
   6   5   3      184.69      222.86     32.66 o 
   7   5   3     1223.26     1216.13     97.81 o 
   8   5   3      223.08      222.14     35.97 o 
  -7   6   3     1603.15     1551.91    111.48 o 
  -6   6   3     4768.62     4508.19    159.46 o 
  -5   6   3     5534.51     5363.35    159.43 o 
  -4   6   3     1475.50     1275.59     44.92 o 
  -3   6   3    11638.75    11001.62    195.90 o 
  -2   6   3     2283.86     2166.34     44.18 o 
  -1   6   3     1094.65     1423.92     56.83 o 
   0   6   3     1032.68     1082.04     49.31 o 
   1   6   3    26480.60    27107.08    294.36 o 
   2   6   3    18447.80    17906.17    158.42 o 
   3   6   3    14210.46    13942.48    239.96 o 
   4   6   3    35843.53    35041.16    439.69 o 
   5   6   3       78.54       83.24     19.27 o 
   6   6   3     4995.83     5101.87    101.26 o 
   7   6   3     2725.56     3038.88    227.50 o 
   8   6   3      289.83      333.26     86.59 o 
  -7   7   3     1613.50     1461.49    118.71 o 
  -6   7   3     6695.55     6601.25    202.76 o 
  -5   7   3     1065.90      986.25     78.44 o 
  -4   7   3     8045.77     7370.37    278.82 o 
  -3   7   3      275.89      263.55     24.32 o 
  -2   7   3     1569.13     1546.22     47.00 o 
  -1   7   3     2258.18     2214.00     61.04 o 
   0   7   3     6008.40     6045.87    127.30 o 
   1   7   3    13384.80    13041.99    200.27 o 
   2   7   3    12076.32    11890.10    192.14 o 
   3   7   3    21166.81    19737.75    146.73 o 
   4   7   3      224.33      228.31     37.91 o 
   5   7   3     7530.39     7481.56    283.39 o 
   6   7   3      388.89      360.65     34.93 o 
   7   7   3      299.47      284.76     51.11 o 
   8   7   3      181.98      174.89     41.65 o 
  -6   8   3      578.59      527.41     76.97 o 
  -5   8   3     4871.25     4769.56    166.77 o 
  -4   8   3      250.34      224.72     26.96 o 
  -3   8   3     2740.41     2652.45     69.35 o 
  -2   8   3      402.88      416.90     46.54 o 
  -1   8   3      627.66      542.84     31.21 o 
   0   8   3     9368.19     8872.44    108.85 o 
   1   8   3     4655.69     4264.52    114.70 o 
   2   8   3    22804.53    21794.84    278.80 o 
   3   8   3     1559.26     1518.83     42.05 o 
   4   8   3    13103.04    12842.41    179.10 o 
   5   8   3        9.53        4.29     19.03 o 
   6   8   3      648.47      582.85     41.22 o 
   7   8   3      528.71      558.33     45.35 o 
   8   8   3     1325.57     1294.05    117.76 o 
  -6   9   3     3440.23     3297.07    164.27 o 
  -5   9   3       27.76       55.11     44.42 o 
  -4   9   3     1924.11     1896.86     95.49 o 
  -3   9   3      104.31       88.44     22.28 o 
  -2   9   3     1039.22      888.57     42.40 o 
  -1   9   3     2681.33     2558.19     64.17 o 
   0   9   3     5094.94     4979.70     85.08 o 
   1   9   3    34703.61    32774.39    373.27 o 
   2   9   3      730.83      656.45     50.75 o 
   3   9   3    10674.15    11297.10    636.57 o 
   4   9   3      766.26      701.07     57.50 o 
   5   9   3     2479.08     2333.14    109.10 o 
   6   9   3      157.17      127.97     28.02 o 
   7   9   3     1270.86     1247.09    101.55 o 
   8   9   3      418.06      364.16     43.50 o 
  -5  10   3     1706.69     1700.95    117.90 o 
  -4  10   3      140.12      145.78     51.09 o 
  -3  10   3      192.91      167.34     29.92 o 
  -2  10   3       34.07       41.98     20.75 o 
  -1  10   3     3670.77     3724.48    125.47 o 
   0  10   3    16533.40    15260.89    243.71 o 
   1  10   3     1550.42     1552.48     80.51 o 
   2  10   3    15636.47    15525.00    256.56 o 
   3  10   3      749.76      732.63     45.74 o 
   4  10   3     1704.30     1637.81     51.63 o 
   5  10   3       26.68       42.92     24.10 o 
   6  10   3        8.34       -8.30     34.22 o 
   7  10   3      792.66      723.54     51.54 o 
   8  10   3     1111.15     1158.09     66.13 o 
  -4  11   3      728.04      814.24     90.61 o 
  -3  11   3      189.23      217.85     32.83 o 
  -2  11   3     2152.23     2135.73    102.99 o 
  -1  11   3     2123.19     1968.34     96.45 o 
   0  11   3     4190.23     4096.29    131.16 o 
   1  11   3    22725.59    22466.84    332.19 o 
   2  11   3       40.19       58.30     31.23 o 
   3  11   3     3833.13     4624.81    120.50 o 
   4  11   3     1283.03     1342.93     50.70 o 
   5  11   3        4.48        5.42     20.01 o 
   6  11   3      465.15      394.58     41.05 o 
   7  11   3     2029.22     2005.22    167.96 o 
  -3  12   3      156.90       97.74     38.18 o 
  -2  12   3     1111.50     1193.54     84.42 o 
  -1  12   3     1356.11     1404.84     86.13 o 
   0  12   3    11600.46    10719.28    227.76 o 
   1  12   3      804.39      806.30     71.04 o 
   2  12   3     6488.00     6356.25    176.36 o 
   4  12   3       67.80      137.12     36.25 o 
   5  12   3      147.92      213.43     41.42 o 
   6  12   3      351.48      336.86     40.10 o 
   7  12   3     1819.28     1632.90     73.51 o 
  -3  13   3     1850.35     1599.97     99.26 o 
  -2  13   3      512.99      494.70     61.82 o 
  -1  13   3     5231.82     4912.99    163.16 o 
   0  13   3      546.14      571.59     63.49 o 
   1  13   3     7982.97     8190.23    214.69 o 
   2  13   3       11.26       51.50     34.28 o 
   4  13   3       10.34       -1.35     29.79 o 
   5  13   3      541.89      533.46     52.93 o 
   6  13   3      781.96      733.38     76.44 o 
  -1  14   3       32.18       79.54     34.01 o 
   0  14   3     6482.04     7106.66    212.97 o 
   1  14   3       16.04       -5.00     29.01 o 
   2  14   3     1587.13     1656.33    102.71 o 
   4  14   3      184.37      282.07     48.58 o 
   5  14   3      547.02      663.48     61.04 o 
   1  15   3     2004.38     2097.77    120.59 o 
   2  15   3        3.45       34.56     32.06 o 
  -2 -15   4       42.19        0.28     50.94 o 
  -4 -14   4       99.84       73.86     31.80 o 
  -3 -14   4       24.66        7.80     26.29 o 
  -2 -14   4     2955.35     3010.48    145.63 o 
  -1 -14   4      356.13      393.74     68.05 o 
   0 -14   4     2509.31     2389.10    127.95 o 
   1 -14   4        0.95      -17.35     30.68 o 
  -6 -13   4      569.78      612.40     75.58 o 
  -5 -13   4       67.53       69.27     43.31 o 
  -4 -13   4      388.61      380.78     43.39 o 
  -3 -13   4     3295.91     3384.60    146.09 o 
  -2 -13   4      107.49       70.80     44.84 o 
  -1 -13   4     6163.46     6568.94    199.95 o 
   0 -13   4      100.44      158.12     52.89 o 
   1 -13   4     3365.26     3359.81    137.93 o 
   2 -13   4       11.55      -28.04     28.04 o 
   3 -13   4     1041.32     1011.88     86.06 o 
  -6 -12   4      172.43      214.37     52.62 o 
  -5 -12   4      144.38      159.52     51.79 o 
  -4 -12   4      839.28      843.69     55.24 o 
  -3 -12   4      461.49      439.06     41.94 o 
  -2 -12   4    13163.72    14475.10    195.30 o 
  -1 -12   4       91.41       65.66     40.68 o 
   0 -12   4     6242.25     6258.25    179.87 o 
   1 -12   4        9.59       12.63     31.79 o 
   2 -12   4     2622.72     2677.12    121.17 o 
   3 -12   4        1.68       43.86     34.98 o 
   4 -12   4       51.04       91.48     37.62 o 
  -7 -11   4      260.84      347.57     64.29 o 
  -6 -11   4      345.13      303.32     56.53 o 
  -5 -11   4       14.02        7.22     35.81 o 
  -4 -11   4     1060.80     1098.50     56.60 o 
  -3 -11   4     9556.99     9785.39    357.62 o 
  -2 -11   4       15.38       14.95     20.10 o 
  -1 -11   4    16497.70    17252.86    195.44 o 
   0 -11   4       54.81       80.65     38.45 o 
   1 -11   4     4980.82     5219.01    155.84 o 
   2 -11   4       55.62       71.63     36.23 o 
   3 -11   4      252.62      313.14     54.02 o 
   4 -11   4      827.30      901.66     76.59 o 
  -7 -10   4      767.98      661.41     75.33 o 
  -6 -10   4       43.56       26.93     34.98 o 
  -5 -10   4      630.22      601.59     34.30 o 
  -4 -10   4     3006.37     3019.79    177.07 o 
  -3 -10   4      121.46      115.00     24.00 o 
  -2 -10   4    14818.38    15762.94    183.89 o 
  -1 -10   4      595.30      593.18     37.98 o 
   0 -10   4     9671.66    10147.73    203.19 o 
   1 -10   4      205.91      188.44     40.96 o 
   2 -10   4     3088.91     3084.61    113.12 o 
   3 -10   4      377.32      387.16     57.64 o 
   4 -10   4      118.52      100.64     29.07 o 
   5 -10   4     2295.31     2480.27     89.79 o 
  -8  -9   4     1384.64     1231.84     99.19 o 
  -7  -9   4      278.42      312.18     54.85 o 
  -6  -9   4      205.22      147.46     46.52 o 
  -5  -9   4     1203.98     1205.31     41.51 o 
  -4  -9   4     2009.29     1868.09    104.83 o 
  -3  -9   4    16178.12    16268.83    984.67 o 
  -2  -9   4      354.91      376.19     47.09 o 
  -1  -9   4    14429.42    14396.60    160.07 o 
   0  -9   4     2202.64     2104.89     56.32 o 
   1  -9   4     1997.34     2193.44     92.31 o 
   2  -9   4      371.99      373.71     78.56 o 
   3  -9   4       14.45        2.31     19.31 o 
   4  -9   4     1360.63     1485.80     64.13 o 
   5  -9   4        6.60       21.88     24.95 o 
   6  -9   4     4040.91     4580.67    164.92 o 
  -8  -8   4      516.25      444.55     63.21 o 
  -7  -8   4      239.64      239.95     51.52 o 
  -6  -8   4      906.53      843.73     76.47 o 
  -5  -8   4      819.83      760.75     37.24 o 
  -4  -8   4    18064.78    17235.14    261.19 o 
  -3  -8   4       15.52       15.42     14.47 o 
  -2  -8   4    11305.62    11720.81    325.62 o 
  -1  -8   4     4832.14     4789.41     85.58 o 
   0  -8   4     4346.99     4342.81    187.12 o 
   1  -8   4       95.50       84.93     18.78 o 
   2  -8   4        0.54       49.82     21.31 o 
   3  -8   4     1377.30     1181.71     51.79 o 
   4  -8   4      231.19      237.95     30.94 o 
   5  -8   4     6267.22     6884.59    132.00 o 
   6  -8   4      224.52      219.62     43.81 o 
  -8  -7   4       10.40        9.86     44.00 o 
  -7  -7   4        3.72      -14.16     36.37 o 
  -6  -7   4     1265.34      997.87     76.26 o 
  -5  -7   4    12855.99    13558.38    120.72 o 
  -4  -7   4        3.94       28.02     15.87 o 
  -3  -7   4    20147.27    18966.80    179.89 o 
  -2  -7   4     2734.77     2941.46     65.30 o 
  -1  -7   4     6914.58     6933.57    122.14 o 
   0  -7   4     1907.17     1875.56     85.49 o 
   1  -7   4     1420.33     1443.33     68.75 o 
   2  -7   4     2393.96     2167.72     56.84 o 
   3  -7   4      271.23      247.87     27.08 o 
   4  -7   4     7135.91     6949.18    267.30 o 
   5  -7   4     1632.04     1548.04     63.79 o 
   6  -7   4     5289.30     5764.61    301.46 o 
   7  -7   4      541.56      548.42     70.57 o 
  -8  -6   4      199.87      231.46     51.65 o 
  -7  -6   4     2093.31     1932.57    103.11 o 
  -6  -6   4     4375.42     4256.89    141.45 o 
  -5  -6   4       16.36       21.48     17.90 o 
  -4  -6   4    39157.21    41338.93    443.58 o 
  -3  -6   4     4560.65     4648.30    107.86 o 
  -2  -6   4     7750.54     7491.53     95.77 o 
  -1  -6   4     3630.47     3687.79     65.65 o 
   0  -6   4     1194.02     1188.51     36.94 o 
   1  -6   4     4516.19     4534.18     73.86 o 
   2  -6   4     3953.76     3817.93    170.93 o 
   3  -6   4    15076.06    13652.23    150.50 o 
   4  -6   4      692.10      640.23     39.68 o 
   5  -6   4    11219.80    12026.29    616.14 o 
   6  -6   4     2960.29     3028.79    217.98 o 
   7  -6   4      353.12      429.49     47.38 o 
  -8  -5   4      182.67      140.37     46.10 o 
  -7  -5   4      861.81      897.58     77.72 o 
  -6  -5   4      701.47      681.98     62.28 o 
  -5  -5   4    17102.41    18105.27    769.78 o 
  -4  -5   4     2716.36     2556.17     34.18 o 
  -3  -5   4    17451.60    16794.62    147.69 o 
  -2  -5   4      964.38      846.32     30.08 o 
  -1  -5   4    11264.11    11896.12    114.08 o 
   0  -5   4     2056.27     2601.91     80.50 o 
   1  -5   4     3334.70     3142.76     53.37 o 
   2  -5   4    11257.05    10888.86    734.22 o 
   3  -5   4      446.64      413.41     28.51 o 
   4  -5   4    18954.70    19380.74    504.69 o 
   5  -5   4     3230.48     3338.50    221.92 o 
   6  -5   4     4317.77     4530.11    106.91 o 
   7  -5   4     1379.08     1486.33     87.31 o 
  -8  -4   4      114.17      122.45     42.90 o 
  -7  -4   4     3218.42     3112.50    119.69 o 
  -6  -4   4     9294.71     9231.42    124.47 o 
  -5  -4   4      558.04      480.53     34.47 o 
  -4  -4   4    34777.58    38512.13    904.05 o 
  -3  -4   4     8749.01     8753.00    196.90 o 
  -2  -4   4     5016.86     5037.95    160.89 o 
  -1  -4   4       37.01       40.68     13.47 o 
   0  -4   4     9559.31     9913.46    156.65 o 
   1  -4   4     9733.75     9623.77    208.57 o 
   2  -4   4      659.46      736.69     81.87 o 
   3  -4   4    31751.30    32578.87    663.85 o 
   4  -4   4     1982.57     1956.33     57.70 o 
   5  -4   4    12006.60    12371.06    896.90 o 
   6  -4   4     4823.94     4890.85    107.70 o 
   7  -4   4       65.88       83.24     33.32 o 
   8  -4   4       81.01       92.59     48.31 o 
  -8  -3   4      431.19      374.44     39.23 o 
  -7  -3   4     7648.82     7772.91    125.15 o 
  -6  -3   4        4.41       11.02     15.70 o 
  -5  -3   4    14082.84    14296.86    163.35 o 
  -4  -3   4    14859.70    15760.78    582.39 o 
  -3  -3   4     2136.60     1981.89     29.50 o 
  -2  -3   4     1037.96     1281.47     71.66 o 
  -1  -3   4      237.88      274.36     19.18 o 
   0  -3   4    18791.92    18907.85    128.27 o 
   1  -3   4     3770.37     3867.24     39.99 o 
   2  -3   4    14292.09    14030.10    419.93 o 
   3  -3   4     3799.73     3729.94    163.82 o 
   4  -3   4    21963.65    22988.40    206.70 o 
   5  -3   4     2260.30     2239.41     66.65 o 
   6  -3   4     1292.79     1290.50     67.57 o 
   7  -3   4      773.99      710.14     79.30 o 
   8  -3   4       45.30       67.46     44.28 o 
  -9  -2   4      370.04      288.88     59.44 o 
  -8  -2   4     1998.76     1912.55    102.93 o 
  -7  -2   4      209.93      178.48     29.03 o 
  -6  -2   4    16207.78    16261.15    363.08 o 
  -5  -2   4     4824.17     4579.10    141.21 o 
  -4  -2   4    12538.99    13314.54    356.98 o 
  -3  -2   4    14062.33    14724.00    580.02 o 
  -2  -2   4      116.11      116.60     20.62 o 
  -1  -2   4     2861.90     3041.38     96.40 o 
   0  -2   4      269.59      324.54     13.46 o 
   1  -2   4    10778.48    10868.11    265.12 o 
   2  -2   4     7321.45     7065.74    309.25 o 
   3  -2   4    25770.57    26349.11   1209.79 o 
   4  -2   4     6347.09     6561.10    409.95 o 
   5  -2   4     3275.90     3401.52    315.98 o 
   6  -2   4     3349.83     3409.51    305.29 o 
   7  -2   4        5.87       -0.56     20.27 o 
   8  -2   4      193.77      263.26     56.93 o 
  -9  -1   4      395.36      425.56     66.67 o 
  -8  -1   4      215.53      178.57     44.16 o 
  -7  -1   4    12408.07    12328.26    331.31 o 
  -6  -1   4     2435.52     2300.15     62.72 o 
  -5  -1   4    14254.41    14831.19    149.16 o 
  -4  -1   4    15395.87    15845.03    137.65 o 
  -3  -1   4     1485.21     1706.15     90.59 o 
  -2  -1   4      197.86      306.83     16.36 o 
  -1  -1   4     1330.61     1833.50     52.76 o 
   0  -1   4    36903.74    38254.42   1003.89 o 
   1  -1   4     1057.87      971.84     21.97 o 
   2  -1   4    28302.12    28540.48    203.63 o 
   3  -1   4    25983.05    25600.41    568.29 o 
   4  -1   4    13163.42    14460.16    294.31 o 
   5  -1   4     2451.28     2692.71     72.67 o 
   6  -1   4      700.24      799.24     48.28 o 
   7  -1   4      119.83      145.66     31.08 o 
   8  -1   4       39.18       68.01     27.77 o 
  -8   0   4     3307.73     2930.19    124.80 o 
  -7   0   4      903.52      908.50     71.47 o 
  -6   0   4    15065.00    15233.33    290.56 o 
  -5   0   4     3187.32     3269.64     67.66 o 
  -4   0   4     5052.88     4834.21     49.36 o 
  -3   0   4     1251.10     1204.29     46.86 o 
  -2   0   4     3291.01     3179.60     67.25 o 
  -1   0   4    12783.96    12754.67    329.54 o 
   0   0   4     4850.04     5327.82     53.85 o 
   1   0   4    43556.14    46188.86    388.01 o 
   2   0   4     3240.00     3381.53     86.04 o 
   3   0   4    34182.32    34458.69    979.40 o 
   4   0   4    13538.96    14177.23    155.98 o 
   5   0   4       16.04        5.83     10.93 o 
   6   0   4     1611.07     1633.85     63.83 o 
   7   0   4      532.79      601.29     46.99 o 
   8   0   4     1335.37     1412.40     69.45 o 
   9   0   4       11.54        8.61     38.03 o 
  -8   1   4      423.91      419.76     60.01 o 
  -7   1   4    12602.02    12672.02    246.77 o 
  -6   1   4     8430.18     8174.64    115.03 o 
  -5   1   4     5429.80     5529.15     89.00 o 
  -4   1   4     3656.65     3248.30    210.05 o 
  -3   1   4      368.92      383.84     44.13 o 
  -2   1   4     3746.04     4333.96     79.47 o 
  -1   1   4    11928.46    12531.59     89.13 o 
   0   1   4    56013.07    55368.33    418.54 o 
   1   1   4      297.19      418.17     29.48 o 
   2   1   4    25633.52    27365.47    296.42 o 
   3   1   4    31967.95    32890.53   1989.61 o 
   4   1   4     3166.53     3172.55     70.73 o 
   5   1   4      818.90      775.55     52.57 o 
   6   1   4     1002.55     1069.99     52.68 o 
   7   1   4     2045.23     2292.04     82.66 o 
   8   1   4      558.05      598.66    109.00 o 
   9   1   4     2457.86     2684.61    130.29 o 
  -8   2   4     3228.42     3027.14    134.67 o 
  -7   2   4     2556.51     2568.23    116.03 o 
  -6   2   4     3400.65     3137.34    110.84 o 
  -5   2   4     3169.06     2898.26     71.32 o 
  -4   2   4       13.91        9.35      7.74 o 
  -3   2   4      495.17      500.56     67.50 o 
  -2   2   4    23403.03    24104.36    917.52 o 
  -1   2   4    10012.22    10608.46    146.70 o 
   0   2   4     6224.78     6335.52     62.03 o 
   1   2   4    17461.84    18157.09    199.20 o 
   2   2   4    28786.31    30853.29    321.14 o 
   3   2   4    41120.10    46674.25    467.08 o 
   4   2   4    11831.27    12138.67    360.08 o 
   5   2   4      323.38      329.82     22.99 o 
   6   2   4      161.00      140.54     21.27 o 
   7   2   4        4.82       18.04     23.80 o 
   8   2   4     1889.72     2246.64    246.16 o 
   9   2   4      598.61      749.98     82.81 o 
  -8   3   4      456.20      493.53     64.73 o 
  -7   3   4     5050.15     4887.97    162.47 o 
  -6   3   4     4901.81     4555.77    138.06 o 
  -5   3   4       14.12        9.86     21.93 o 
  -4   3   4       51.58       83.50     10.15 o 
  -3   3   4      198.28      219.72     12.83 o 
  -2   3   4    11218.59    11311.11    260.04 o 
  -1   3   4    13480.18    13664.47    426.54 o 
   0   3   4    17957.05    16215.59    118.86 o 
   1   3   4     6598.04     6604.71    107.98 o 
   2   3   4    26570.43    23835.37    251.62 o 
   3   3   4    22063.96    24778.33    309.44 o 
   4   3   4     2442.03     2351.04     56.72 o 
   5   3   4      214.67      185.63     19.78 o 
   6   3   4       13.31       18.78     14.95 o 
   7   3   4     5476.07     6261.70     98.42 o 
   8   3   4      490.86      523.76     83.08 o 
   9   3   4     1458.76     1685.29    109.22 o 
  -8   4   4     2259.81     2046.68    119.66 o 
  -7   4   4     4510.92     4596.43    161.58 o 
  -6   4   4      207.90      299.80     50.82 o 
  -5   4   4     2374.16     2231.50     96.13 o 
  -4   4   4      637.16      597.01     24.50 o 
  -3   4   4    13246.55    13264.93    231.09 o 
  -2   4   4     6887.12     7352.14    126.12 o 
  -1   4   4    18678.19    17858.63    187.23 o 
   0   4   4    29072.76    28936.17    274.41 o 
   1   4   4     9755.74     9024.86     94.76 o 
   2   4   4    16778.58    16828.09    211.73 o 
   3   4   4     7136.96     7213.91    141.91 o 
   4   4   4       81.30       58.90     17.06 o 
   5   4   4        4.37       10.79     22.28 o 
   6   4   4     3383.77     3433.48    131.09 o 
   7   4   4     1201.13     1187.61    103.10 o 
   8   4   4     2279.68     2778.36     96.54 o 
  -7   5   4     1672.37     1673.29    108.30 o 
  -6   5   4     3463.44     3355.70    135.09 o 
  -5   5   4       15.11       18.60     32.48 o 
  -4   5   4       67.93       53.73     27.76 o 
  -3   5   4       16.16       28.31     10.86 o 
  -2   5   4    24880.90    24044.36    169.88 o 
  -1   5   4    10615.82    11059.28    152.16 o 
   0   5   4    18437.15    18063.99    214.05 o 
   1   5   4    42572.45    37299.59    680.01 o 
   2   5   4     3268.39     2679.36     56.50 o 
   3   5   4    11962.13    10264.59    170.24 o 
   4   5   4     5295.06     4631.58    171.91 o 
   5   5   4      984.04      903.10     53.22 o 
   6   5   4      165.49      152.35     26.44 o 
   7   5   4    10538.60    10725.91    157.21 o 
   8   5   4     1821.37     2055.61     78.25 o 
  -7   6   4     2013.04     1822.81    118.93 o 
  -6   6   4       12.97       43.45     40.95 o 
  -5   6   4       85.07       80.94     39.43 o 
  -4   6   4      377.39      370.91     48.76 o 
  -3   6   4    12601.79    12215.08    111.06 o 
  -2   6   4     3299.79     3087.51     48.43 o 
  -1   6   4    19208.63    19357.09    230.70 o 
   0   6   4    15009.43    14189.69    193.51 o 
   1   6   4     3691.68     2878.69     84.44 o 
   2   6   4     6277.45     5710.05     86.79 o 
   3   6   4     2418.32     2136.95     78.98 o 
   4   6   4     1484.46     1354.89     48.10 o 
   5   6   4      229.94      265.54     70.48 o 
   6   6   4     6120.43     6054.06    161.25 o 
   7   6   4     4116.93     4520.29    258.71 o 
   8   6   4     1829.33     1855.35     75.79 o 
  -7   7   4      120.83      122.31     60.95 o 
  -6   7   4      198.86      148.71     55.12 o 
  -5   7   4      375.83      360.03     55.56 o 
  -4   7   4     1099.17     1057.16     76.38 o 
  -3   7   4     5605.74     5529.19     92.66 o 
  -2   7   4    12045.66    11827.68    105.50 o 
  -1   7   4     4724.57     4732.07    112.76 o 
   0   7   4    10826.39    10865.41    180.47 o 
   1   7   4    16177.90    15103.90    216.66 o 
   2   7   4     3249.85     3162.27     68.31 o 
   3   7   4       33.05       57.58     18.79 o 
   4   7   4     1030.98      794.80     39.43 o 
   5   7   4     3767.41     3510.97     84.25 o 
   6   7   4     3144.39     3282.09     88.98 o 
   7   7   4     4939.18     5301.45    117.62 o 
   8   7   4     3022.05     3394.17    250.15 o 
  -6   8   4      181.93      220.21     61.09 o 
  -5   8   4      902.46      764.09     76.33 o 
  -4   8   4     2991.26     2846.95    121.74 o 
  -3   8   4     5994.88     6098.51    145.48 o 
  -2   8   4    10587.72    10674.94    392.08 o 
  -1   8   4     7000.35     6923.70    102.92 o 
   0   8   4    16135.58    15556.64    227.79 o 
   1   8   4     2036.94     1589.79     72.29 o 
   3   8   4      157.69      137.75     31.31 o 
   4   8   4     4723.45     4231.21    241.77 o 
   5   8   4     2338.39     1969.53    121.50 o 
   6   8   4     4762.25     4604.55    102.25 o 
   7   8   4     5558.58     5830.55    172.29 o 
   8   8   4      224.08      196.26     35.88 o 
  -6   9   4      537.85      493.03     84.33 o 
  -5   9   4      212.96      315.89     64.29 o 
  -4   9   4     3267.11     2996.61    127.91 o 
  -3   9   4    10896.86    10762.15    618.73 o 
  -2   9   4     3022.22     2875.82     72.77 o 
  -1   9   4     7684.54     7732.40    115.82 o 
   0   9   4     2013.84     1849.01     81.31 o 
   1   9   4     7718.73     7649.73    166.95 o 
   2   9   4      779.32      680.29     56.04 o 
   3   9   4      978.17     1033.47     49.13 o 
   4   9   4     1363.51     1200.86     51.82 o 
   5   9   4     4715.78     4607.42    102.07 o 
   6   9   4     5533.33     5347.19    128.67 o 
   7   9   4      304.03      285.61     39.04 o 
   8   9   4     2430.01     2401.43     92.53 o 
  -5  10   4     1972.71     1967.20    125.74 o 
  -4  10   4     2842.08     2798.61    135.03 o 
  -3  10   4     4415.31     4403.11    170.80 o 
  -2  10   4     7362.96     7595.40    128.04 o 
  -1  10   4      656.16      681.52     40.00 o 
   0  10   4     6427.06     6469.81    159.30 o 
   1  10   4      114.71      119.54     32.07 o 
   2  10   4      197.39      221.35     39.16 o 
   3  10   4      343.53      326.83     37.04 o 
   4  10   4     7256.58     7189.26    126.53 o 
   5  10   4     6951.48     6515.94    121.32 o 
   6  10   4     1156.90     1020.76     56.20 o 
   7  10   4     5571.15     5685.01    127.21 o 
  -4  11   4     3084.35     3130.25    151.65 o 
  -3  11   4     4908.18     4869.33    112.16 o 
  -2  11   4      788.55      730.47     62.41 o 
  -1  11   4     3559.01     3190.43    114.18 o 
   0  11   4      310.72      272.92     44.58 o 
   1  11   4      232.39      291.48     44.85 o 
   2  11   4        9.84      -10.13     23.74 o 
   3  11   4     1531.79     1698.88     87.09 o 
   4  11   4     4574.84     4834.16    110.25 o 
   5  11   4     3061.42     2897.26    122.55 o 
   6  11   4     5406.39     5408.47    267.10 o 
   7  11   4       32.09       45.21     28.55 o 
  -3  12   4     1832.94     1885.54    105.26 o 
  -2  12   4     4267.12     4133.07    143.89 o 
  -1  12   4      305.23      319.98     47.77 o 
   0  12   4     1151.94     1161.64     80.12 o 
   1  12   4      115.30      132.86     39.15 o 
   2  12   4      829.37      651.31     60.34 o 
   3  12   4      956.20     1072.09     64.22 o 
   4  12   4     3077.66     3409.35    161.00 o 
   5  12   4     6308.19     6662.97    216.03 o 
   6  12   4      139.52      145.36     47.34 o 
  -2  13   4      278.02      201.22     44.16 o 
  -1  13   4     1688.78     1653.45     95.63 o 
   0  13   4      619.02      695.46     66.14 o 
   1  13   4      735.99      622.93     63.52 o 
   2  13   4      625.59      448.97     57.25 o 
   3  13   4     1725.03     2014.36     87.02 o 
   4  13   4     6082.42     7147.85    148.01 o 
   5  13   4      951.18      957.81     61.84 o 
   6  13   4     2056.05     2006.45    112.52 o 
  -1  14   4      417.47      413.77     57.36 o 
   0  14   4       52.80      115.22     41.92 o 
   1  14   4     1382.74     1224.16     89.18 o 
   2  14   4     1143.23      991.57     79.83 o 
   3  14   4     3596.49     4858.82    189.83 o 
   4  14   4      573.37      702.73     61.07 o 
   5  14   4     2369.77     2668.05    128.11 o 
   1  15   4      786.48      625.25     71.16 o 
   2  15   4     2635.71     2318.27    123.50 o 
  -4 -14   5     2064.30     2214.00    188.29 o 
  -3 -14   5      582.10      539.76     75.03 o 
  -2 -14   5     4219.06     4513.28    179.05 o 
  -1 -14   5       16.11       18.60     48.44 o 
   0 -14   5      195.00      238.68     59.98 o 
   1 -14   5      455.50      438.66     65.15 o 
  -5 -13   5     1585.34     1681.92    225.30 o 
  -4 -13   5     1768.79     1897.91    130.93 o 
  -3 -13   5     5485.27     5954.16    235.96 o 
  -2 -13   5      253.34      206.63     59.30 o 
  -1 -13   5     1049.46     1017.35     88.58 o 
   0 -13   5       10.85       19.29     41.09 o 
   1 -13   5      157.53      150.36     44.85 o 
   2 -13   5     2043.85     1907.84    108.21 o 
  -6 -12   5     1654.54     1881.82    112.87 o 
  -5 -12   5     1363.28     1333.86    147.75 o 
  -4 -12   5     6131.43     6826.69    228.63 o 
  -3 -12   5     1020.30      869.04     88.86 o 
  -2 -12   5     4730.03     4753.27    467.68 o 
  -1 -12   5      134.66      148.14     48.59 o 
   0 -12   5      255.46      260.52     51.66 o 
   1 -12   5     1753.25     1816.81    101.92 o 
   2 -12   5     1389.72     1455.10     95.87 o 
   3 -12   5     3779.33     3894.49    147.49 o 
  -7 -11   5     1292.53     1291.32     99.59 o 
  -6 -11   5      631.07      507.87     65.17 o 
  -5 -11   5     4694.98     4968.91    324.44 o 
  -4 -11   5      423.38      336.91     37.64 o 
  -3 -11   5     8184.55     8714.78    536.57 o 
  -2 -11   5      194.10      133.90     28.63 o 
  -1 -11   5      877.34      873.49     71.61 o 
   0 -11   5     1629.68     1760.95     93.58 o 
   1 -11   5     1163.35     1170.08     82.91 o 
   2 -11   5     8169.62     8903.12    208.50 o 
   3 -11   5      665.47      703.99     68.37 o 
   4 -11   5     2881.47     3126.54    136.82 o 
  -7 -10   5     1295.18     1226.17     93.75 o 
  -6 -10   5     3337.45     3631.73    148.13 o 
  -5 -10   5      326.18      400.69     58.61 o 
  -4 -10   5    10428.56    11202.68    880.62 o 
  -3 -10   5      130.43      143.08     37.76 o 
  -2 -10   5     3418.75     3541.51     96.54 o 
  -1 -10   5       14.76        7.72     18.51 o 
   0 -10   5      159.15      159.12     40.96 o 
   1 -10   5     7723.64     8031.46    181.04 o 
   2 -10   5     3143.27     3455.86    123.32 o 
   3 -10   5     8266.92     7673.46    850.94 o 
   4 -10   5      154.88      158.98     33.20 o 
   5 -10   5     3239.65     3636.09    181.33 o 
  -8  -9   5      684.34      651.14     76.70 o 
  -7  -9   5     4725.34     4783.64    171.12 o 
  -6  -9   5      570.87      557.87     65.86 o 
  -5  -9   5     7358.54     7144.79    101.35 o 
  -4  -9   5      365.54      377.19     33.48 o 
  -3  -9   5     4355.87     4396.01     93.82 o 
  -2  -9   5        9.16        0.27     15.35 o 
  -1  -9   5      138.28      109.77     21.69 o 
   0  -9   5     4352.72     4596.61     85.19 o 
   1  -9   5     1144.40     1226.67     73.34 o 
   2  -9   5     9918.33    10478.84    239.52 o 
   3  -9   5      283.35      379.08     99.51 o 
   4  -9   5     6959.25     6691.12    128.73 o 
   5  -9   5       12.48       22.69     25.11 o 
   6  -9   5     1037.66     1077.97    129.30 o 
  -8  -8   5     2887.33     2688.81    136.25 o 
  -7  -8   5     1037.86      909.00     86.49 o 
  -6  -8   5     8447.44     7851.60    200.94 o 
  -5  -8   5      149.26      176.47     20.95 o 
  -4  -8   5     8220.12     8066.11    600.14 o 
  -3  -8   5      531.88      567.12     36.35 o 
  -2  -8   5      559.20      649.18     99.52 o 
  -1  -8   5     1796.03     1758.79     54.06 o 
   0  -8   5      109.38      101.80     19.14 o 
   1  -8   5    15138.21    15156.13    388.12 o 
   2  -8   5       19.69       36.31     17.93 o 
   3  -8   5     8015.84     7615.60    519.52 o 
   4  -8   5      219.51      195.65     31.13 o 
   5  -8   5     2496.69     2477.75     82.73 o 
   6  -8   5      106.48      121.44     32.49 o 
  -8  -7   5     1166.16     1030.93     92.62 o 
  -7  -7   5    10815.12     9674.27    229.19 o 
  -6  -7   5      212.89      180.80     46.80 o 
  -5  -7   5    10093.54    10305.67    215.10 o 
  -4  -7   5     2848.84     2729.63    140.78 o 
  -3  -7   5      158.09      161.96     21.92 o 
  -2  -7   5      191.16      193.92     22.57 o 
  -1  -7   5     9510.63    10223.59    194.08 o 
   0  -7   5    29534.03    32665.32    665.43 o 
   1  -7   5       33.92       37.82     10.09 o 
   2  -7   5    12702.64    12763.66    402.44 o 
   3  -7   5     3463.93     3013.87     74.67 o 
   4  -7   5     4333.24     4508.22     99.77 o 
   5  -7   5      248.54      260.30     34.77 o 
   6  -7   5        8.32       57.17     36.64 o 
   7  -7   5      192.74      204.51     38.43 o 
  -8  -6   5     4885.32     4462.02    160.93 o 
  -7  -6   5       75.25       87.04     41.09 o 
  -6  -6   5     7850.71     8325.94    199.79 o 
  -5  -6   5       95.49       73.72     34.29 o 
  -4  -6   5     5248.32     5056.68     84.20 o 
  -3  -6   5       66.34       73.87     15.58 o 
  -2  -6   5     3500.88     3398.35     65.04 o 
  -1  -6   5    20853.27    20713.42    835.98 o 
   0  -6   5     1565.05     1486.17     41.04 o 
   1  -6   5    28557.80    28809.79    240.20 o 
   2  -6   5     2515.92     2421.38     61.30 o 
   3  -6   5     7811.77     7287.88    379.46 o 
   4  -6   5      681.15      617.10     47.40 o 
   5  -6   5      611.32      587.65     73.03 o 
   6  -6   5        4.94       13.46     22.37 o 
   7  -6   5      424.09      435.15     46.22 o 
  -8  -5   5       63.13       72.46     46.64 o 
  -7  -5   5     9152.46     8968.24    212.02 o 
  -6  -5   5      411.15      390.78     50.29 o 
  -5  -5   5     8856.13     8831.93    187.25 o 
  -4  -5   5      885.07      865.25     21.87 o 
  -3  -5   5      121.26      140.86     16.87 o 
  -2  -5   5     1813.58     1584.13     41.11 o 
  -1  -5   5     1053.26      891.60     88.95 o 
   0  -5   5    70943.97    67227.14    355.44 o 
   1  -5   5      469.32      483.42     39.47 o 
   2  -5   5    13188.67    12551.54    137.49 o 
   3  -5   5     2619.41     2248.01    133.54 o 
   4  -5   5     1371.27     1236.18     50.71 o 
   5  -5   5      316.68      329.95     36.67 o 
   6  -5   5     1199.08     1183.74    104.34 o 
   7  -5   5     1664.29     1644.95     73.98 o 
  -8  -4   5     5215.14     5265.04    173.23 o 
  -7  -4   5     1956.89     1930.79    102.12 o 
  -6  -4   5     3688.28     3341.78     73.22 o 
  -5  -4   5       90.30       97.66     18.90 o 
  -4  -4   5        0.78       12.98      7.95 o 
  -3  -4   5      708.88      627.32     26.96 o 
  -2  -4   5      667.41      638.50     24.62 o 
  -1  -4   5    52960.02    53159.79   1770.27 o 
   0  -4   5      594.34      819.26     51.48 o 
   1  -4   5    36360.70    35159.53    321.61 o 
   2  -4   5     1265.83     1150.89     45.89 o 
   3  -4   5     5464.63     5021.11    246.11 o 
   4  -4   5      359.85      315.55     28.76 o 
   5  -4   5        9.75       48.17     21.87 o 
   6  -4   5     1410.61     1256.51    128.74 o 
   7  -4   5      280.42      281.55     38.75 o 
   8  -4   5     2237.83     2303.26    329.52 o 
  -8  -3   5      642.64      605.16     66.56 o 
  -7  -3   5     4510.28     4262.62    143.21 o 
  -6  -3   5     2100.00     2031.63     59.67 o 
  -5  -3   5        4.80       17.27     13.79 o 
  -4  -3   5      371.09      399.52     18.97 o 
  -3  -3   5     4259.36     4596.07    202.50 o 
  -2  -3   5    15835.58    16211.38    121.29 o 
  -1  -3   5      903.96      930.40     24.59 o 
   0  -3   5    87688.32    87245.30    419.00 o 
   1  -3   5      847.10      744.26     27.23 o 
   2  -3   5     9710.58     9654.04    151.29 o 
   3  -3   5     3574.31     3402.24    184.05 o 
   4  -3   5     1588.20     1629.14     55.73 o 
   5  -3   5     2362.60     2332.16     79.54 o 
   6  -3   5      884.72      830.09     65.77 o 
   7  -3   5     4925.81     5146.18    227.35 o 
   8  -3   5       76.89       91.14     31.51 o 
  -8  -2   5     4132.96     3944.17    138.53 o 
  -7  -2   5     5578.92     5717.90    109.06 o 
  -6  -2   5      205.82      207.13     27.29 o 
  -5  -2   5        3.83       16.60     14.80 o 
  -4  -2   5     7260.57     7692.25     86.45 o 
  -3  -2   5    18720.73    20857.38   1480.63 o 
  -2  -2   5      969.87      903.34     22.22 o 
  -1  -2   5    56274.10    56225.73    682.44 o 
   0  -2   5    13540.50    13483.35    263.93 o 
   1  -2   5     6968.45     7061.90     85.13 o 
   2  -2   5     4154.36     4304.22    102.37 o 
   3  -2   5     1506.17     1634.49    149.12 o 
   4  -2   5     3318.22     3274.09     75.67 o 
   5  -2   5       17.87       41.72     18.43 o 
   6  -2   5     7098.44     7665.48    420.90 o 
   7  -2   5       88.90       93.04     30.26 o 
   8  -2   5     2952.04     3391.59    217.33 o 
  -8  -1   5     1060.26     1026.78     78.71 o 
  -7  -1   5     1226.34     1155.44     53.15 o 
  -6  -1   5     1889.53     1960.91     60.50 o 
  -5  -1   5      270.66      284.15     32.02 o 
  -4  -1   5     5051.18     4430.32    104.78 o 
  -3  -1   5     2506.64     2460.36     72.39 o 
  -2  -1   5    45144.09    46042.51    371.80 o 
  -1  -1   5     6877.75     7984.29    179.41 o 
   0  -1   5    24474.83    23949.24    563.42 o 
   1  -1   5     8044.12     8497.41     79.00 o 
   2  -1   5     2568.61     2450.82     73.53 o 
   3  -1   5      803.64      781.82     42.73 o 
   4  -1   5      120.12      112.38     23.47 o 
   5  -1   5     3958.94     4541.93     97.10 o 
   6  -1   5      418.15      503.42     47.86 o 
   7  -1   5     8366.16    10309.75    656.93 o 
   8  -1   5      586.13      649.47     51.80 o 
  -8   0   5     1382.68     1377.66     93.08 o 
  -7   0   5     3603.76     3658.60    129.26 o 
  -6   0   5      105.86       91.63     22.19 o 
  -5   0   5      870.90      832.94     38.01 o 
  -4   0   5     7886.93     8023.73    100.65 o 
  -3   0   5    54574.91    59973.88    470.81 o 
  -2   0   5      902.64      994.62     41.11 o 
  -1   0   5    55013.59    56138.43    353.44 o 
   0   0   5    25860.43    25357.92    338.50 o 
   1   0   5      215.93      240.27     23.76 o 
   2   0   5      366.95      346.47     33.37 o 
   3   0   5     1810.30     1833.75     87.18 o 
   4   0   5     3941.26     3823.47    313.64 o 
   5   0   5      231.95      227.53     29.81 o 
   6   0   5    11116.51    12012.50    167.76 o 
   7   0   5     2797.07     2970.15    123.29 o 
   8   0   5     2427.14     2599.99     92.69 o 
  -8   1   5      728.40      730.86     74.63 o 
  -7   1   5        8.79       -7.63     30.81 o 
  -6   1   5      207.35      194.68     26.70 o 
  -5   1   5       25.68       36.59     15.14 o 
  -4   1   5    16761.55    16833.75    151.60 o 
  -3   1   5       77.86      122.59     20.41 o 
  -2   1   5    81096.52    90994.68    635.17 o 
  -1   1   5     3359.60     3306.96    100.48 o 
   0   1   5     9121.97     8224.65    150.95 o 
   1   1   5      489.79      559.18     36.74 o 
   2   1   5     3540.72     3470.74     93.77 o 
   3   1   5     7240.93     7654.45    162.82 o 
   4   1   5     1037.46      999.64    154.21 o 
   5   1   5     5312.99     5789.24    110.25 o 
   6   1   5      386.38      520.80     58.00 o 
   7   1   5     8412.83    10578.09    470.72 o 
   8   1   5     1645.56     1947.15    262.47 o 
   9   1   5       30.20       13.74     43.59 o 
  -8   2   5       89.51       87.04     43.04 o 
  -7   2   5       59.97       39.56     35.26 o 
  -6   2   5      284.35      306.79     45.83 o 
  -5   2   5     3572.11     3484.99     73.73 o 
  -4   2   5      226.26      221.62     34.44 o 
  -3   2   5    44704.68    49338.05    263.09 o 
  -2   2   5     5615.14     6234.32    298.65 o 
  -1   2   5    27110.90    28361.99    139.09 o 
   0   2   5    13394.41    14022.54    152.51 o 
   1   2   5     3445.74     3583.77     84.15 o 
   2   2   5     2790.76     2808.53     86.26 o 
   3   2   5     1241.55     1572.72     75.01 o 
   4   2   5     9275.40    10134.53    205.53 o 
   5   2   5       34.24       33.83     24.15 o 
   6   2   5    11339.64    13493.84    479.94 o 
   7   2   5     3610.64     4338.52    324.92 o 
   8   2   5     1896.16     2149.15    214.82 o 
   9   2   5      821.30      974.01     90.48 o 
  -8   3   5      154.23       98.30     46.79 o 
  -7   3   5      591.02      637.77     70.03 o 
  -6   3   5     7018.13     7040.98    182.08 o 
  -5   3   5      105.36      148.06     33.46 o 
  -4   3   5    14988.67    15177.67    147.14 o 
  -3   3   5     9103.21     9770.19     90.67 o 
  -2   3   5    27665.58    29970.21    312.43 o 
  -1   3   5     8984.87     9861.42    119.48 o 
   0   3   5       57.49       78.91     11.00 o 
   1   3   5      317.72      392.96     29.89 o 
   2   3   5     8261.36     8827.12    152.44 o 
   3   3   5    15712.90    15379.52    234.36 o 
   4   3   5     3689.99     4288.71    135.68 o 
   5   3   5     5472.43     5627.67    163.65 o 
   6   3   5     4108.43     4351.81    136.12 o 
   7   3   5     4074.88     4661.64    232.03 o 
   8   3   5     1048.18     1246.38    231.25 o 
   9   3   5       14.70       26.37     40.39 o 
  -7   4   5      853.12      778.16     73.81 o 
  -6   4   5     1607.14     1513.68     88.97 o 
  -5   4   5     5862.25     5649.17    150.23 o 
  -4   4   5     1882.96     1732.33     61.42 o 
  -3   4   5    30005.63    31372.93    200.86 o 
  -2   4   5     8759.75     8932.35     92.78 o 
  -1   4   5     7286.81     7694.21    118.25 o 
   0   4   5     7031.38     6436.45    102.78 o 
   1   4   5       32.48       49.77     11.96 o 
   2   4   5     7646.13     7050.42    128.58 o 
   3   4   5     3241.63     3220.26     98.19 o 
   4   4   5    37079.50    35957.70    414.71 o 
   5   4   5     1730.95     1713.04    122.04 o 
   6   4   5     9391.10     9391.98    473.96 o 
   7   4   5     5752.17     6004.26    154.80 o 
   8   4   5      160.54      143.53     57.13 o 
  -7   5   5      352.74      301.66     57.50 o 
  -6   5   5     8043.62     8099.07    208.03 o 
  -5   5   5       15.61       13.05     25.26 o 
  -4   5   5    10766.24    10989.57    207.58 o 
  -3   5   5    14336.93    13782.17    118.73 o 
  -2   5   5    10421.84    11169.83    114.02 o 
  -1   5   5     2147.21     2074.67     64.86 o 
   0   5   5     1221.89     1271.04     52.55 o 
   1   5   5     1333.48     1286.53     39.10 o 
   2   5   5     1494.66     1501.89     64.17 o 
   3   5   5    24003.49    21173.95    268.48 o 
   4   5   5     5608.98     5202.27    140.19 o 
   5   5   5    14024.08    13275.34    330.66 o 
   6   5   5     6938.98     7282.33    284.21 o 
   7   5   5      338.34      290.61     56.04 o 
   8   5   5     1020.24      876.99     54.51 o 
   9   5   5      219.93      246.60     59.71 o 
  -7   6   5     2046.90     1952.92    124.78 o 
  -6   6   5       80.78      110.09     47.89 o 
  -5   6   5     9012.70     8728.65    205.47 o 
  -4   6   5     4340.19     4026.35    130.85 o 
  -3   6   5    13347.52    13018.94    238.94 o 
  -2   6   5     2790.45     2763.57     60.27 o 
  -1   6   5     1350.78     1385.02     56.16 o 
   0   6   5      629.53      669.93     43.25 o 
   1   6   5      524.53      534.68     28.71 o 
   2   6   5     7636.62     6560.14     96.05 o 
   3   6   5     1442.59     1278.72     63.13 o 
   4   6   5    14412.58    11679.43    204.98 o 
   5   6   5     4967.85     4454.61     93.00 o 
   6   6   5      726.10      641.11     50.39 o 
   7   6   5     5025.46     5649.37    147.46 o 
   8   6   5      668.98      669.41     50.97 o 
  -6   7   5     5765.85     5714.14    190.62 o 
  -5   7   5     1385.33     1229.89     90.04 o 
  -4   7   5     8077.18     7790.98    189.03 o 
  -3   7   5     9732.15     9919.87    129.15 o 
  -2   7   5     2111.74     2338.66     79.24 o 
  -1   7   5       24.94      116.60     24.15 o 
   0   7   5      640.09      569.14     43.52 o 
   1   7   5    10705.97    11338.36    194.02 o 
   2   7   5      693.55      594.05     33.97 o 
   3   7   5    10171.11     8487.71    117.90 o 
   4   7   5     5722.20     4663.25    126.22 o 
   5   7   5     7117.00     5974.28    155.48 o 
   6   7   5     4514.71     4502.87    211.13 o 
   7   7   5      841.96      762.70     50.49 o 
   8   7   5       56.70       74.84     30.37 o 
  -6   8   5     1044.82     1018.06    100.39 o 
  -5   8   5     4549.21     4389.49    160.07 o 
  -4   8   5     3916.03     3529.35    133.27 o 
  -3   8   5     1595.19     1628.03     58.00 o 
  -2   8   5     1571.60     1467.52     40.76 o 
  -1   8   5     1226.07     1023.63     57.08 o 
   0   8   5     8619.37     8019.11    160.52 o 
   1   8   5     3478.85     3035.42     98.17 o 
   2   8   5     4932.92     4743.20     88.94 o 
   3   8   5     2664.68     2358.24     66.48 o 
   4   8   5     6443.73     5252.60    137.44 o 
   5   8   5     4174.06     3448.98    116.35 o 
   6   8   5      956.98      810.25     53.20 o 
   7   8   5      652.96      561.68     46.08 o 
   8   8   5      510.70      568.88     73.77 o 
  -5   9   5     2422.81     2273.70    129.34 o 
  -4   9   5     4019.05     4137.93    159.39 o 
  -3   9   5     4161.82     3903.82    175.61 o 
  -2   9   5        3.37       -9.87     13.28 o 
  -1   9   5      677.97      668.91     36.99 o 
   0   9   5     3910.93     3957.18    120.87 o 
   1   9   5    16966.14    15237.70    233.09 o 
   2   9   5     6684.50     7161.60    117.71 o 
   3   9   5     3599.31     3297.28     81.87 o 
   4   9   5     8954.33     9002.76    196.73 o 
   5   9   5     2225.15     1979.19     96.48 o 
   6   9   5      857.63      705.13     67.57 o 
   7   9   5     1024.66      984.88     88.30 o 
   8   9   5      362.19      302.91     55.55 o 
  -5  10   5     2351.15     2288.51    137.10 o 
  -4  10   5     1985.22     1923.43    117.13 o 
  -3  10   5      152.61      130.37     44.57 o 
  -2  10   5      119.64      113.42     25.58 o 
  -1  10   5      234.06      226.86     53.33 o 
   0  10   5     8920.15     8965.52    192.04 o 
   1  10   5     8570.39     7826.70    172.45 o 
   2  10   5     5683.01     6738.71    122.97 o 
   3  10   5    10171.90    11268.75    158.75 o 
   4  10   5     1594.12     1370.04     58.48 o 
   5  10   5     2873.61     2752.26    115.69 o 
   6  10   5       33.71       26.79     36.09 o 
   7  10   5      236.41      231.20     52.21 o 
  -4  11   5     1147.79     1123.92    101.24 o 
  -3  11   5      537.79      518.77     73.22 o 
  -2  11   5      167.57      174.25     35.68 o 
  -1  11   5      704.42      701.06     60.88 o 
   0  11   5     1497.54     1460.62     82.97 o 
   1  11   5    10325.67    10048.71    209.78 o 
   3  11   5     1777.34     1862.09     72.72 o 
   4  11   5     6986.54     7616.79    140.06 o 
   5  11   5      185.50      137.18     43.74 o 
   6  11   5       61.61       37.20     35.68 o 
   7  11   5      122.08      132.86     46.09 o 
  -2  12   5      765.43      638.78     60.60 o 
  -1  12   5      131.84      137.17     38.74 o 
   0  12   5     4203.56     4105.06    141.27 o 
   1  12   5     3096.86     3038.66    121.88 o 
   3  12   5     4577.64     5638.81    128.12 o 
   4  12   5      141.78      218.47     39.30 o 
   5  12   5     1007.18     1001.81     87.60 o 
   6  12   5      113.56       69.00     43.59 o 
  -2  13   5      880.52      775.36     69.22 o 
  -1  13   5     1674.63     1574.02     92.70 o 
   0  13   5     2919.14     2603.70    119.83 o 
   1  13   5     2555.09     2403.14    112.24 o 
   3  13   5     1064.68     1372.84     75.81 o 
   4  13   5     1455.13     1827.02     83.09 o 
   5  13   5        1.02       21.24     40.25 o 
  -1  14   5     3366.69     3225.45    142.06 o 
   0  14   5     1174.01     1160.82     84.83 o 
   1  14   5     3572.06     3069.10    128.73 o 
   3  14   5      800.46     1079.19     79.22 o 
   4  14   5      108.31      146.04     49.39 o 
  -4 -14   6       89.34       75.87     34.14 o 
  -3 -14   6      633.63      614.14     80.59 o 
  -2 -14   6       62.26       52.06     52.61 o 
  -1 -14   6      634.13      700.29     87.12 o 
   0 -14   6      660.69      704.62     85.87 o 
   1 -14   6     2096.85     2514.17    136.20 o 
  -5 -13   6      454.87      459.77     68.20 o 
  -4 -13   6       47.98       32.34     29.16 o 
  -3 -13   6      276.21      269.63     39.16 o 
  -2 -13   6     1413.98     1391.56     99.90 o 
  -1 -13   6     1607.27     1764.22    107.59 o 
   0 -13   6     1409.17     1589.79    106.72 o 
   1 -13   6     1214.48     1248.98     90.82 o 
   2 -13   6     3918.47     4339.61    161.06 o 
  -6 -12   6     1635.26     1738.64    110.78 o 
  -5 -12   6        6.96       -9.72     35.40 o 
  -4 -12   6      116.57      128.65     32.46 o 
  -3 -12   6     1090.50     1278.46    189.14 o 
  -2 -12   6     2771.94     3093.37    131.69 o 
  -1 -12   6     3034.74     3236.76    138.04 o 
   0 -12   6     2617.15     2597.34    117.85 o 
   1 -12   6     4380.04     4712.77    159.46 o 
   2 -12   6      641.41      708.81     70.31 o 
   3 -12   6     1313.13     1335.10     95.98 o 
  -6 -11   6       47.55       71.91     41.92 o 
  -5 -11   6      372.81      412.10     64.31 o 
  -4 -11   6        7.20       -3.74     23.73 o 
  -3 -11   6     1191.54     1316.24    114.22 o 
  -2 -11   6     3766.79     4330.45    386.46 o 
  -1 -11   6     5146.06     5373.38    159.69 o 
   0 -11   6     8289.91     8956.96    204.76 o 
   1 -11   6     2296.93     2455.18    110.97 o 
   2 -11   6     3772.69     3821.62    135.70 o 
   3 -11   6       11.15       41.92     35.26 o 
   4 -11   6       10.15       23.60     34.98 o 
  -7 -10   6        0.86       31.09     50.66 o 
  -6 -10   6      682.36      572.68     68.23 o 
  -5 -10   6        4.28       16.38     39.42 o 
  -4 -10   6      315.19      330.52     35.57 o 
  -3 -10   6     2089.67     2218.88    240.38 o 
  -2 -10   6     4049.84     4319.42    418.87 o 
  -1 -10   6     9438.83    10608.18    367.93 o 
   0 -10   6     3796.46     4239.01    135.00 o 
   1 -10   6     9957.92    10807.05    215.33 o 
   2 -10   6      653.21      691.55     65.04 o 
   3 -10   6      749.15      816.17     72.42 o 
   4 -10   6      270.98      282.36     38.46 o 
   5 -10   6      261.03      297.88     43.82 o 
  -7  -9   6     2296.73     2293.36    129.44 o 
  -6  -9   6        9.49       40.25     36.09 o 
  -5  -9   6      165.59      178.28     47.49 o 
  -4  -9   6      773.70      787.27     47.88 o 
  -3  -9   6     2377.37     2671.52    227.55 o 
  -2  -9   6     6747.27     7774.71    428.38 o 
  -1  -9   6     3734.14     3900.20    194.29 o 
   0  -9   6    22880.55    24849.16    317.37 o 
   1  -9   6     2331.30     2464.50     99.75 o 
   2  -9   6     1666.25     1727.92     61.89 o 
   3  -9   6        7.32        9.20     20.64 o 
   4  -9   6       90.48       76.45     27.83 o 
   5  -9   6     1764.26     1832.01     77.94 o 
  -8  -8   6     3003.32     2972.70    150.35 o 
  -7  -8   6     1514.53     1308.15     98.53 o 
  -6  -8   6       14.25       47.75     41.78 o 
  -5  -8   6      358.95      332.81     52.51 o 
  -4  -8   6     5203.33     5243.95    194.54 o 
  -3  -8   6     5482.33     6447.00    295.30 o 
  -2  -8   6     3027.74     3138.22    163.45 o 
  -1  -8   6    24300.60    27022.96   1159.40 o 
   0  -8   6      237.56      250.84     25.40 o 
   1  -8   6     9655.04    10065.89    184.94 o 
   2  -8   6      555.67      540.28     36.12 o 
   3  -8   6      668.86      712.04     61.51 o 
   4  -8   6     1982.29     1749.89     65.78 o 
   5  -8   6      943.69      924.19     56.22 o 
   6  -8   6     3741.06     3819.62    143.85 o 
  -8  -7   6      264.23      277.86     59.85 o 
  -7  -7   6      375.66      485.58     70.28 o 
  -6  -7   6      105.61       74.14     40.12 o 
  -5  -7   6     4151.06     4403.83    144.63 o 
  -4  -7   6     7708.05     7707.57    301.47 o 
  -3  -7   6     5851.31     6329.82    263.30 o 
  -2  -7   6    10510.26    11300.72    892.54 o 
  -1  -7   6      914.25      882.03     60.39 o 
   0  -7   6    22860.09    24996.70    960.02 o 
   1  -7   6      309.90      308.39     36.67 o 
   2  -7   6       21.06       23.84     17.45 o 
   3  -7   6      720.24      696.95     42.02 o 
   4  -7   6      219.19      179.96     28.33 o 
   5  -7   6     5813.24     5891.66    125.08 o 
   6  -7   6      447.22      510.87     49.29 o 
  -8  -6   6     1228.20     1351.22    110.71 o 
  -7  -6   6     1353.54     1296.52     94.20 o 
  -6  -6   6     1500.28     1409.41     87.71 o 
  -5  -6   6     5398.93     5194.82    147.59 o 
  -4  -6   6    10887.45    11243.34    148.32 o 
  -3  -6   6    20481.19    21228.69    571.24 o 
  -2  -6   6     2485.19     2524.18    112.60 o 
  -1  -6   6    26301.57    26923.91    885.78 o 
   0  -6   6        3.66       29.49     13.81 o 
   1  -6   6     2538.00     2453.14    246.25 o 
   2  -6   6      445.04      422.97     35.16 o 
   3  -6   6     3764.19     3310.14    165.45 o 
   4  -6   6     7873.21     6949.70    221.50 o 
   5  -6   6      416.39      424.38     40.86 o 
   6  -6   6     7647.54     8012.81    505.67 o 
   7  -6   6      103.84       83.44     31.55 o 
  -8  -5   6      599.32      531.18     69.75 o 
  -7  -5   6      594.92      543.73     67.39 o 
  -6  -5   6      310.96      265.00     45.42 o 
  -5  -5   6     4483.14     4502.47    135.16 o 
  -4  -5   6    25555.54    27743.81    333.83 o 
  -3  -5   6     4982.14     5067.20    166.64 o 
  -2  -5   6    20281.19    21407.98   1208.64 o 
  -1  -5   6        5.30       17.20     11.07 o 
   0  -5   6    20741.25    22614.96    694.27 o 
   1  -5   6      642.94      618.05     25.69 o 
   2  -5   6     1228.99     1044.72     41.68 o 
   3  -5   6     3537.54     3109.40     83.12 o 
   4  -5   6     1348.88     1189.29     53.95 o 
   5  -5   6    10595.43    10982.04    356.35 o 
   6  -5   6       63.39       41.12     25.29 o 
   7  -5   6     2919.16     3091.83    174.64 o 
  -8  -4   6        3.09       58.85     45.53 o 
  -7  -4   6      282.67      265.53     49.16 o 
  -6  -4   6     3212.38     2938.07     71.24 o 
  -5  -4   6    11227.98    11307.69    249.87 o 
  -4  -4   6     5101.14     5482.41    135.03 o 
  -3  -4   6    39097.73    39157.22    726.32 o 
  -2  -4   6       71.58      198.46     65.39 o 
  -1  -4   6    35109.18    36334.98    233.47 o 
   0  -4   6      118.91      182.68     49.30 o 
   1  -4   6     1029.27     1142.54     31.39 o 
   2  -4   6      680.14      669.78     34.04 o 
   3  -4   6     5055.82     4648.64    173.57 o 
   4  -4   6    11838.55    11191.15    258.16 o 
   5  -4   6      662.40      574.59     51.85 o 
   6  -4   6     7575.70     7766.29    305.54 o 
   7  -4   6      291.49      278.17     48.05 o 
   8  -4   6      531.20      632.82     70.22 o 
  -8  -3   6      449.05      408.39     63.76 o 
  -7  -3   6     5106.78     5293.74    107.05 o 
  -6  -3   6     5076.32     5081.73     95.52 o 
  -5  -3   6     2731.87     2780.33     63.97 o 
  -4  -3   6    39903.65    41565.54    412.34 o 
  -3  -3   6      514.44      559.38     55.47 o 
  -2  -3   6    24561.97    24946.53   1092.48 o 
  -1  -3   6     3963.84     4012.99     54.45 o 
   0  -3   6      879.60      869.17     51.19 o 
   1  -3   6     9011.19     9488.28    249.85 o 
   2  -3   6     1673.55     1704.09     33.98 o 
   3  -3   6    34376.39    33554.67    499.12 o 
   4  -3   6      515.70      484.59     36.03 o 
   5  -3   6     9153.94     8816.38    224.31 o 
   6  -3   6      718.71      624.75    101.05 o 
   7  -3   6     2184.61     2256.57     83.26 o 
   8  -3   6       18.60       27.40     25.25 o 
  -8  -2   6     1328.61     1158.92     59.02 o 
  -7  -2   6     1317.80     1288.38     57.01 o 
  -6  -2   6     3954.73     3648.53    190.26 o 
  -5  -2   6    16450.10    16623.90    164.15 o 
  -4  -2   6       30.42       61.22     23.74 o 
  -3  -2   6    29007.87    34131.55    945.04 o 
  -2  -2   6     2674.16     2733.77    110.69 o 
  -1  -2   6     2787.87     2855.84     60.82 o 
   0  -2   6     1070.36     1073.59     44.91 o 
   1  -2   6     4935.91     4838.58    129.96 o 
   2  -2   6    28361.04    28178.61    181.96 o 
   3  -2   6      750.73      729.76     36.15 o 
   4  -2   6    25975.52    25509.93    530.17 o 
   5  -2   6      158.20      172.05     27.85 o 
   6  -2   6     4545.38     4937.08    295.93 o 
   7  -2   6      514.66      557.86     49.55 o 
   8  -2   6      213.72      246.46     79.56 o 
  -8  -1   6      102.23       82.74     40.54 o 
  -7  -1   6     6792.20     6746.71    121.46 o 
  -6  -1   6    17378.29    17807.73    186.36 o 
  -5  -1   6     1078.02      987.27     41.12 o 
  -4  -1   6    27612.40    29195.88    320.61 o 
  -3  -1   6     9000.23     9205.47    147.26 o 
  -2  -1   6    19872.59    19890.57    131.58 o 
  -1  -1   6     6167.08     6468.53    172.11 o 
   0  -1   6    19016.13    18514.84    128.21 o 
   1  -1   6     4041.14     4110.00    101.60 o 
   2  -1   6     1846.53     1787.02     67.10 o 
   3  -1   6    63647.58    62774.89    565.45 o 
   4  -1   6     1799.06     1772.14     59.84 o 
   5  -1   6     6463.87     7125.17    174.89 o 
   6  -1   6     2872.08     3245.06    141.73 o 
   7  -1   6      336.24      375.54     44.24 o 
   8  -1   6       43.24       75.87     30.72 o 
  -8   0   6     1573.19     1442.48     92.69 o 
  -7   0   6     9700.46     9644.17    210.92 o 
  -6   0   6      979.94      853.36     43.93 o 
  -5   0   6    20318.86    20715.21    188.27 o 
  -4   0   6     2292.75     2441.19     82.83 o 
  -3   0   6    24106.32    25176.19    265.38 o 
  -2   0   6      367.13      362.93     30.86 o 
  -1   0   6      278.49      443.97     16.15 o 
   0   0   6      450.11      550.56     25.18 o 
   1   0   6    10704.86    11898.63    161.85 o 
   2   0   6    40686.68    41538.14    399.76 o 
   3   0   6      717.61      760.95     56.91 o 
   4   0   6    24182.97    25399.19   1707.27 o 
   5   0   6     3216.78     3245.88     86.08 o 
   6   0   6      587.70      657.65     48.81 o 
   7   0   6     1002.32     1095.15    112.99 o 
   8   0   6       61.58       99.31     33.23 o 
  -8   1   6     1520.23     1379.28     93.23 o 
  -7   1   6      731.44      680.07     63.38 o 
  -6   1   6    20275.41    21340.62    404.51 o 
  -5   1   6     1246.42     1345.14     48.77 o 
  -4   1   6    10821.45    10725.28    172.03 o 
  -3   1   6     4352.63     4738.07    101.16 o 
  -2   1   6     9868.68    10602.70    150.60 o 
  -1   1   6     6620.41     7618.47    318.65 o 
   0   1   6    26055.84    25656.13    174.11 o 
   1   1   6    11826.02    11500.81    163.43 o 
   2   1   6      878.07      930.77     58.78 o 
   3   1   6    60790.67    59101.11    556.70 o 
   4   1   6     2496.81     2916.48    120.65 o 
   5   1   6     2191.50     2368.23    160.42 o 
   6   1   6     2475.46     2773.25     86.32 o 
   7   1   6      333.01      337.03     43.50 o 
   8   1   6       37.96       76.39     31.45 o 
  -8   2   6      676.81      722.99     77.26 o 
  -7   2   6    13928.45    14092.33    271.35 o 
  -6   2   6      829.47      788.31     64.51 o 
  -5   2   6     9444.11     9268.52    123.22 o 
  -4   2   6     4792.37     4847.92    111.98 o 
  -3   2   6      796.92      870.24     65.39 o 
  -2   2   6     6764.12     7691.45     94.41 o 
  -1   2   6       35.52       85.33     29.71 o 
   0   2   6    23514.49    22695.53    225.18 o 
   1   2   6       12.76      114.24     21.79 o 
   2   2   6    36020.10    37487.98    390.16 o 
   3   2   6     2605.64     2745.33    101.65 o 
   4   2   6     6535.31     7170.91    183.80 o 
   5   2   6      981.40     1181.71     87.52 o 
   6   2   6       22.26        4.39     22.69 o 
   7   2   6        9.91       52.92     28.20 o 
   8   2   6       38.17       43.33     29.05 o 
   9   2   6     1055.92     1134.93     95.73 o 
  -8   3   6     3085.89     3069.01    142.56 o 
  -7   3   6        1.15       14.02     31.51 o 
  -6   3   6    18523.30    17871.12    288.09 o 
  -5   3   6     1014.65      969.35     42.99 o 
  -4   3   6     1996.31     1900.60     52.64 o 
  -3   3   6     1469.58     1485.89    106.77 o 
  -2   3   6      427.88      422.19     20.00 o 
  -1   3   6    19792.10    19904.09    252.82 o 
   0   3   6      526.92      616.91     33.11 o 
   1   3   6    47427.16    47886.88    420.24 o 
   2   3   6     1094.64     1271.73     66.62 o 
   3   3   6    23291.25    25072.29    327.30 o 
   4   3   6     6948.75     7886.94    188.90 o 
   5   3   6     2285.82     2353.69    113.34 o 
   6   3   6       23.40       62.46     39.14 o 
   7   3   6      906.34      973.45     93.44 o 
   8   3   6      599.91      578.02     76.28 o 
   9   3   6       49.61       72.88     47.47 o 
  -7   4   6     8588.21     8540.33    223.20 o 
  -6   4   6     1966.19     1867.21     97.10 o 
  -5   4   6     2104.99     2101.60     94.24 o 
  -4   4   6     4686.86     4587.08     82.88 o 
  -3   4   6     1248.89     1344.35    111.41 o 
  -2   4   6     4939.63     5314.88    250.88 o 
  -1   4   6      726.90      630.05     39.66 o 
   0   4   6    51796.54    49537.64    287.27 o 
   1   4   6     6845.69     6681.89    119.36 o 
   2   4   6    30029.71    27381.29    300.35 o 
   3   4   6    11054.93    11218.56    203.17 o 
   4   4   6     5165.20     5283.27    152.14 o 
   5   4   6       52.74       49.56     32.62 o 
   6   4   6       41.93       50.39     38.45 o 
   7   4   6     1935.87     1601.69    106.58 o 
   8   4   6      100.17       34.15     42.90 o 
   9   4   6     1796.75     1856.09    126.67 o 
  -7   5   6      580.48      621.60     73.64 o 
  -6   5   6     4863.15     4818.04    164.66 o 
  -5   5   6      517.65      496.18     58.77 o 
  -4   5   6       73.89       71.10     18.50 o 
  -3   5   6       33.53       72.53     20.82 o 
  -2   5   6     3613.86     3851.46     66.46 o 
  -1   5   6    15089.21    16193.86    198.36 o 
   0   5   6      478.68      504.59     25.98 o 
   1   5   6    49700.19    46587.73    506.01 o 
   2   5   6     6510.15     5512.04    120.26 o 
   3   5   6     1709.77     1489.36     73.09 o 
   4   5   6     5877.55     5789.72    158.25 o 
   5   5   6     1335.15     1267.30     86.74 o 
   6   5   6     3602.23     3448.76    145.43 o 
   7   5   6      896.92      689.20     78.83 o 
   8   5   6     2659.24     3133.25    165.23 o 
  -7   6   6     3735.68     3674.52    164.21 o 
  -6   6   6     2161.35     2037.07    113.55 o 
  -5   6   6     1074.24      955.94     73.99 o 
  -4   6   6        1.70      128.67     38.03 o 
  -3   6   6      571.20      547.64     33.69 o 
  -2   6   6     7444.87     7191.81    148.64 o 
  -1   6   6     1867.54     2085.06     71.16 o 
   1   6   6     6053.91     5212.90     83.32 o 
   2   6   6    14891.88    12891.41    200.41 o 
   3   6   6     7023.34     5821.34    139.87 o 
   4   6   6      132.07      119.13     30.13 o 
   5   6   6     1223.62     1091.20     78.08 o 
   6   6   6      515.68      368.77     55.44 o 
   7   6   6     5583.44     5797.17    198.14 o 
   8   6   6        8.60       -6.94     39.70 o 
  -6   7   6      120.51       99.68     49.42 o 
  -5   7   6       19.98       52.75     38.59 o 
  -4   7   6      548.43      561.10     63.09 o 
  -3   7   6     4751.48     4783.77    142.05 o 
  -2   7   6       58.12       59.50     21.24 o 
  -1   7   6    11543.35    11564.23    186.39 o 
   0   7   6     1882.44     1736.65     70.45 o 
   1   7   6    29466.81    28692.12    228.44 o 
   2   7   6     1241.49      964.76     41.48 o 
   3   7   6      159.17      104.98     29.30 o 
   4   7   6      458.60      333.07     43.08 o 
   5   7   6      756.68      512.32     57.28 o 
   6   7   6     2521.62     2500.78    119.82 o 
   7   7   6       63.70       13.88     40.67 o 
   8   7   6     1975.33     2178.02    130.63 o 
  -6   8   6      911.93      892.57     95.36 o 
  -5   8   6       43.10       53.17     46.36 o 
  -4   8   6     3085.67     3016.36    128.30 o 
  -3   8   6      223.96      231.49     46.38 o 
  -2   8   6     9959.40    10024.81    448.96 o 
  -1   8   6      722.16      723.69     51.30 o 
   0   8   6    21318.65    19162.91    255.11 o 
   1   8   6     3565.15     3492.16     78.07 o 
   2   8   6     2705.69     2350.77     64.74 o 
   3   8   6      511.99      416.35     45.86 o 
   4   8   6      559.40      375.23     46.42 o 
   5   8   6     1562.82     1317.98     84.94 o 
   6   8   6       61.89       76.77     42.76 o 
   7   8   6     3527.84     3731.09    157.12 o 
   8   8   6      496.05      577.89     79.74 o 
  -5   9   6      208.87      221.61     63.45 o 
  -4   9   6      130.39      117.73     45.68 o 
  -3   9   6    10670.98    11646.83    249.24 o 
  -2   9   6     1729.45     1658.75    152.18 o 
  -1   9   6    10252.67     9575.26    187.66 o 
   0   9   6     7673.76     7139.41    159.25 o 
   2   9   6      721.46      675.37     44.09 o 
   3   9   6       86.21       91.79     24.73 o 
   4   9   6     1860.50     1513.94     82.21 o 
   5   9   6      174.94      145.79     40.54 o 
   6   9   6     3750.48     3458.22    137.52 o 
   7   9   6      702.79      644.40     72.82 o 
   8   9   6     1879.32     1952.70    121.54 o 
  -5  10   6      238.65      231.61     67.76 o 
  -4  10   6     2553.63     2695.53    143.03 o 
  -3  10   6      206.50      209.67     52.21 o 
  -2  10   6     9192.16     9271.14    764.45 o 
  -1  10   6     4207.59     4285.10    265.39 o 
   0  10   6     9787.50     8639.01    184.93 o 
   1  10   6     4013.54     4059.15    132.14 o 
   2  10   6      705.49      655.97     45.10 o 
   3  10   6        2.40       23.77     25.12 o 
   4  10   6      194.81      150.94     44.71 o 
   5  10   6     4437.63     4011.85    144.71 o 
   6  10   6      648.86      597.53     68.92 o 
   7  10   6     2896.49     3209.47    150.63 o 
  -4  11   6       15.04       15.27     50.94 o 
  -3  11   6     7411.03     8042.16    226.01 o 
  -2  11   6     1194.10     1100.98     72.75 o 
  -1  11   6     8761.27     8302.07    196.09 o 
   0  11   6     4254.92     3820.00    128.33 o 
   1  11   6     1206.03     1082.16     74.02 o 
   2  11   6      540.52      511.48     46.18 o 
   3  11   6      199.58      168.49     35.04 o 
   4  11   6     3489.53     3370.32     96.12 o 
   5  11   6      439.76      435.07     62.37 o 
   6  11   6     2749.35     2555.14    125.37 o 
   7  11   6     2019.20     1937.71    117.95 o 
  -2  12   6     5837.44     5570.60    172.14 o 
  -1  12   6     1759.69     1618.03     92.03 o 
   0  12   6     1525.25     1375.44     83.37 o 
   1  12   6     1228.45     1114.60     79.44 o 
   2  12   6       19.41       49.12     33.08 o 
   3  12   6      517.48      581.37     52.50 o 
   4  12   6      411.08      458.36     48.54 o 
   5  12   6     3542.81     3268.56    135.73 o 
   6  12   6      398.44      356.54     57.22 o 
  -1  13   6     2896.45     2767.56    122.46 o 
   0  13   6      694.12      743.34     67.68 o 
   1  13   6       71.46       59.41     33.18 o 
   2  13   6      319.70      394.49     53.76 o 
   3  13   6      460.76      554.97     56.38 o 
   4  13   6     3352.25     3769.78    114.61 o 
   5  13   6      801.14      790.54     78.53 o 
   0  14   6      411.75      348.49     50.42 o 
   1  14   6       30.68       53.30     36.23 o 
   2  14   6      158.11      237.54     53.87 o 
   3  14   6     2228.99     2911.49    111.09 o 
   4  14   6     1472.01     1869.93     96.14 o 
  -3 -14   7     1322.20     1313.91    104.88 o 
  -2 -14   7     1729.25     1840.11    125.69 o 
  -1 -14   7     1887.70     1934.41    118.90 o 
   0 -14   7      268.81      254.81     66.10 o 
  -5 -13   7     1843.58     2152.61    128.91 o 
  -4 -13   7      531.60      604.34    100.16 o 
  -3 -13   7     3546.13     3792.70    600.89 o 
  -2 -13   7     2514.13     2777.89    142.46 o 
  -1 -13   7      650.59      753.70     83.79 o 
   0 -13   7      832.07      802.85     79.51 o 
   1 -13   7      446.10      432.41     67.65 o 
   2 -13   7       72.58      101.62     46.92 o 
  -6 -12   7     1086.20     1121.66     95.38 o 
  -5 -12   7      448.23      530.48     69.31 o 
  -4 -12   7     6325.37     7231.81    476.97 o 
  -3 -12   7     2022.00     2238.01    238.06 o 
  -2 -12   7     2846.60     2839.35    131.00 o 
  -1 -12   7     2493.29     2541.88    123.11 o 
   0 -12   7      442.55      467.44     59.59 o 
   1 -12   7       76.70      103.01     48.45 o 
   2 -12   7      125.71      116.62     42.34 o 
   3 -12   7     1224.27     1222.92     89.15 o 
  -6 -11   7      416.70      471.42     68.62 o 
  -5 -11   7     3601.86     3904.22    155.59 o 
  -4 -11   7     3366.58     3965.32    279.92 o 
  -3 -11   7     4078.62     4578.49    471.11 o 
  -2 -11   7     2410.27     2528.78    395.45 o 
  -1 -11   7      984.42      883.34     75.09 o 
   0 -11   7      293.92      269.70     51.25 o 
   1 -11   7      791.25      763.70     71.17 o 
   2 -11   7     1876.58     2157.10    110.86 o 
   3 -11   7      487.29      493.02     60.01 o 
   4 -11   7     1468.76     1518.50    101.85 o 
  -7 -10   7        2.06        5.83     51.08 o 
  -6 -10   7     1846.20     1872.49    111.25 o 
  -5 -10   7     3101.99     3288.18    141.53 o 
  -4 -10   7     4818.22     5219.85    274.53 o 
  -3 -10   7     4448.42     5138.09    554.13 o 
  -2 -10   7     1355.52     1570.30    178.09 o 
  -1 -10   7     1556.81     1770.74     77.56 o 
   0 -10   7     2159.73     2117.64     97.17 o 
   1 -10   7      392.20      408.81     54.59 o 
   2 -10   7      584.92      553.74     59.61 o 
   3 -10   7     3777.28     3718.83    133.73 o 
   4 -10   7     2006.77     1929.22    106.20 o 
   5 -10   7     1576.69     1573.13     77.51 o 
  -7  -9   7     1741.65     1744.62    115.26 o 
  -6  -9   7      688.35      706.25     78.10 o 
  -5  -9   7     5199.44     5567.70    177.72 o 
  -4  -9   7    11001.91    12327.95    720.19 o 
  -3  -9   7     1012.64     1091.14    149.67 o 
  -2  -9   7     2649.86     2729.62    359.05 o 
  -1  -9   7      364.34      389.91     36.05 o 
   0  -9   7       14.09      104.66     35.81 o 
   1  -9   7     4926.38     5070.47    138.70 o 
   2  -9   7     7280.95     6899.14    161.81 o 
   3  -9   7     2454.64     2327.17    140.50 o 
   4  -9   7     3480.07     3513.19    217.45 o 
   5  -9   7     4285.33     4367.54    119.77 o 
  -7  -8   7       36.63      106.88     54.55 o 
  -6  -8   7     2586.63     2602.53    125.37 o 
  -5  -8   7     8074.64     9186.15    219.66 o 
  -4  -8   7     2366.99     2296.66    195.64 o 
  -3  -8   7     6799.43     6877.63    502.58 o 
  -2  -8   7      199.11      188.66     24.05 o 
  -1  -8   7        1.49        1.84     15.62 o 
   0  -8   7     2857.72     3319.98     74.73 o 
   1  -8   7     1804.86     1705.09     75.26 o 
   2  -8   7     4277.75     4163.58    124.95 o 
   3  -8   7     5640.66     5360.82    298.65 o 
   4  -8   7     5360.89     4940.14    112.30 o 
   5  -8   7     1073.49     1050.13     89.83 o 
   6  -8   7     1618.17     1715.96     81.53 o 
  -8  -7   7      119.81      172.43     64.69 o 
  -7  -7   7     4158.41     4284.23    159.93 o 
  -6  -7   7     5017.85     5283.01    169.39 o 
  -5  -7   7     6001.45     5971.44    165.36 o 
  -4  -7   7    16556.58    18546.19    287.75 o 
  -3  -7   7      321.87      351.22     28.01 o 
  -2  -7   7      167.05      168.98     22.52 o 
  -1  -7   7      206.51      246.75     25.34 o 
   0  -7   7     6114.68     6711.87    320.76 o 
   1  -7   7     7722.33     8144.30    159.53 o 
   2  -7   7     5493.43     4746.78    123.84 o 
   3  -7   7     9266.14     8735.07    170.28 o 
   4  -7   7      580.54      570.00     44.59 o 
   5  -7   7     4199.90     4014.70    121.12 o 
   6  -7   7      199.88      178.09     38.88 o 
  -8  -6   7     2405.57     2100.95    126.11 o 
  -7  -6   7     2531.95     2721.55    132.31 o 
  -6  -6   7     4879.91     4759.38    151.59 o 
  -5  -6   7    12109.95    13220.06    244.36 o 
  -4  -6   7     1494.95     1476.27     80.92 o 
  -3  -6   7     4184.85     4184.30    360.76 o 
  -2  -6   7      397.81      399.09     26.41 o 
  -1  -6   7     6894.78     8110.28    121.94 o 
   0  -6   7     4073.43     4355.36    209.79 o 
   1  -6   7     8918.12     9274.32    301.37 o 
   2  -6   7    14056.28    13399.60    214.26 o 
   3  -6   7     1472.80     1390.25     54.52 o 
   4  -6   7     8314.55     7920.80    247.16 o 
   5  -6   7      290.69      268.95     36.16 o 
   6  -6   7      266.27      323.95     43.18 o 
   7  -6   7       30.29       23.52     26.57 o 
  -8  -5   7     1047.01     1036.56     94.83 o 
  -7  -5   7     4276.38     3992.09    145.60 o 
  -6  -5   7     6421.47     6475.14    174.85 o 
  -5  -5   7     4293.45     4498.17    139.54 o 
  -4  -5   7     8814.39     9190.72    183.27 o 
  -3  -5   7        1.69       17.40     15.34 o 
  -2  -5   7       11.87       46.35     13.66 o 
  -1  -5   7      460.68      416.82     25.47 o 
   0  -5   7    20854.37    20494.98    475.49 o 
   1  -5   7     6548.23     6357.30    124.97 o 
   2  -5   7     7269.05     7062.35    144.20 o 
   3  -5   7    22256.61    21575.83    511.71 o 
   4  -5   7      301.50      291.88     43.27 o 
   5  -5   7     2929.28     2902.31     85.63 o 
   6  -5   7      683.02      706.53    101.03 o 
   7  -5   7      143.88      148.70     36.58 o 
  -8  -4   7     2667.10     2630.69    134.12 o 
  -7  -4   7     8336.19     8327.39    207.96 o 
  -6  -4   7     1204.27     1076.98     48.20 o 
  -5  -4   7     8083.61     8404.95    113.36 o 
  -4  -4   7      309.83      336.86     42.78 o 
  -3  -4   7      235.05      231.02     18.93 o 
  -2  -4   7     4925.47     5028.69     71.20 o 
  -1  -4   7    14560.57    14842.02    248.80 o 
   0  -4   7    17801.07    18278.59    144.27 o 
   1  -4   7    12462.12    12762.50    115.09 o 
   2  -4   7    29654.95    29912.08    903.60 o 
   3  -4   7     1271.07     1184.84     48.09 o 
   4  -4   7     8262.88     7734.65    386.58 o 
   5  -4   7       42.07       54.86     22.40 o 
   6  -4   7      209.02      171.12     34.34 o 
   7  -4   7      232.48      223.16     39.98 o 
  -8  -3   7     2543.17     2333.28    117.09 o 
  -7  -3   7      920.80      909.81     51.28 o 
  -6  -3   7    11010.94    11445.29    147.39 o 
  -5  -3   7      121.12      127.25     21.00 o 
  -4  -3   7      595.13      645.73     54.36 o 
  -3  -3   7       55.45       77.65     12.43 o 
  -2  -3   7     2736.00     2537.93    122.96 o 
  -1  -3   7    24043.92    24620.37    194.02 o 
   0  -3   7    14148.51    14239.77    118.41 o 
   1  -3   7    36836.10    37702.82    438.46 o 
   2  -3   7     3434.80     3434.69    108.03 o 
   3  -3   7    31341.51    31504.61    354.98 o 
   4  -3   7        8.54       35.19     32.20 o 
   5  -3   7       22.46      181.95    110.42 o 
   6  -3   7      136.79      142.26     32.21 o 
   7  -3   7     1355.50     1404.54    128.07 o 
   8  -3   7     1618.14     1692.35     83.45 o 
  -8  -2   7     1413.16     1443.34     66.45 o 
  -7  -2   7    11958.97    12605.33    172.30 o 
  -6  -2   7      365.56      395.21     33.57 o 
  -5  -2   7     2664.72     2684.71     98.45 o 
  -4  -2   7     5550.57     5558.58    133.06 o 
  -3  -2   7    11401.62    12171.03    186.83 o 
  -2  -2   7    15886.89    15742.60    144.44 o 
  -1  -2   7    12326.29    12546.54    244.67 o 
   0  -2   7    51950.24    52464.00    561.06 o 
   1  -2   7     1480.42     1537.40     35.27 o 
   2  -2   7    37731.49    37291.38    505.32 o 
   3  -2   7      550.04      520.72     24.27 o 
   4  -2   7     1667.89     1620.73     87.89 o 
   5  -2   7        1.89      -13.58     15.48 o 
   6  -2   7     3248.00     3560.63    107.85 o 
   7  -2   7     3149.76     3412.84    333.34 o 
   8  -2   7      307.14      368.02     47.53 o 
  -8  -1   7     3808.34     3731.71    140.38 o 
  -7  -1   7       13.21       30.32     22.91 o 
  -6  -1   7     7623.79     7933.40    123.35 o 
  -5  -1   7     1700.85     1582.11     50.94 o 
  -4  -1   7     6451.49     6726.50    141.84 o 
  -3  -1   7       53.69       82.32     23.46 o 
  -2  -1   7    12866.27    12649.95    219.37 o 
  -1  -1   7    49349.70    52183.04    648.57 o 
   0  -1   7     3770.93     3911.40     69.06 o 
   1  -1   7    32422.55    32294.46    679.20 o 
   2  -1   7        4.63       11.38      9.50 o 
   3  -1   7    10631.97    10925.77    197.83 o 
   4  -1   7      515.69      508.71     54.21 o 
   5  -1   7     1040.11     1002.24     59.90 o 
   6  -1   7     2757.31     3005.61    116.41 o 
   7  -1   7     2199.64     2517.56    160.20 o 
   8  -1   7     3452.91     4212.29    349.49 o 
  -8   0   7      259.62      217.60     48.32 o 
  -7   0   7     6667.11     6959.99    127.37 o 
  -6   0   7      808.05      826.08     72.02 o 
  -5   0   7      139.56      135.77     22.62 o 
  -4   0   7      810.79      801.74     51.74 o 
  -3   0   7    27806.43    28378.07    295.94 o 
  -2   0   7    32819.62    34560.50    323.23 o 
  -1   0   7    15929.14    16824.51    363.45 o 
   0   0   7    64649.77    61452.68    902.64 o 
   1   0   7      750.77      819.67     29.09 o 
   2   0   7    24474.69    26398.75    304.92 o 
   3   0   7     5349.17     5809.48    145.21 o 
   4   0   7      618.51      695.04     63.12 o 
   5   0   7      186.94      222.91     30.79 o 
   6   0   7     5586.43     6131.51    209.49 o 
   7   0   7     8822.01    10146.44    177.21 o 
   8   0   7       72.87      137.18     36.81 o 
  -8   1   7     2906.16     2725.75    126.21 o 
  -7   1   7      686.46      682.91     67.26 o 
  -6   1   7      798.69      780.68     44.94 o 
  -5   1   7       23.09       17.07     17.13 o 
  -4   1   7     7266.97     7501.16    146.72 o 
  -3   1   7    21032.27    21804.56    250.87 o 
  -2   1   7     6336.49     6109.09    116.96 o 
  -1   1   7    79922.90    86281.91   1036.08 o 
   0   1   7     1275.54     1533.29     54.56 o 
   1   1   7    24226.78    25739.45    291.52 o 
   2   1   7     1392.76     1454.91     70.45 o 
   3   1   7       18.90       42.20     25.82 o 
   4   1   7      227.23      241.94     46.25 o 
   5   1   7     1243.89     1278.12     85.48 o 
   6   1   7     8967.77    10007.36    250.13 o 
   7   1   7      766.95      832.19     59.02 o 
   8   1   7     2456.06     2866.70    231.73 o 
  -8   2   7       37.69       54.14     39.42 o 
  -7   2   7     1569.01     1568.74     95.62 o 
  -6   2   7      443.69      403.70     35.80 o 
  -5   2   7      197.69      182.76     25.35 o 
  -4   2   7     4519.25     4692.97    114.24 o 
  -3   2   7     9151.12     9440.39    157.72 o 
  -2   2   7    40238.96    40088.14    466.42 o 
  -1   2   7     1633.36     1795.52     66.74 o 
   0   2   7    42286.01    39687.14    251.20 o 
   1   2   7      805.78      777.35     45.11 o 
   2   2   7     4042.71     4574.39    125.30 o 
   3   2   7       71.55      133.42     34.85 o 
   4   2   7     5351.91     5907.53    174.47 o 
   5   2   7     3112.14     3279.55    134.52 o 
   6   2   7     1258.03     1279.53     98.81 o 
   7   2   7    10154.34    11115.49    280.90 o 
   8   2   7      134.35      153.41     52.06 o 
  -7   3   7     1385.38     1371.98     92.94 o 
  -6   3   7      721.80      644.92     64.08 o 
  -5   3   7     1866.10     1662.35     67.79 o 
  -4   3   7     4083.27     4043.81    106.92 o 
  -3   3   7    45594.29    48532.65    438.48 o 
  -2   3   7      843.37      864.65     22.00 o 
  -1   3   7    40305.35    39247.94   1389.04 o 
   0   3   7     2930.53     2702.46     69.58 o 
   1   3   7     9649.40     9433.87    159.11 o 
   2   3   7     1561.42     1715.49     76.05 o 
   3   3   7     6091.21     6324.76    157.05 o 
   4   3   7     3954.34     4217.44    144.34 o 
   5   3   7      405.67      440.98     60.44 o 
   6   3   7    12698.27    14854.09    323.23 o 
   7   3   7       79.40       75.10     49.14 o 
   8   3   7     1327.24     1287.26    104.20 o 
  -7   4   7       50.90       67.32     41.23 o 
  -6   4   7       46.94       67.88     35.68 o 
  -5   4   7     3772.46     3567.24    123.64 o 
  -4   4   7    17124.29    17277.43    238.59 o 
  -3   4   7      657.31      674.31     47.13 o 
  -2   4   7    37749.99    39542.99    380.67 o 
  -1   4   7     2640.23     2598.30     86.78 o 
   0   4   7    20455.61    20590.73    231.63 o 
   1   4   7     2464.18     2481.61     77.81 o 
   2   4   7      551.65      543.12     47.28 o 
   3   4   7     3423.07     3446.94    117.33 o 
   4   4   7     2743.64     2433.21    103.17 o 
   5   4   7    15420.13    17387.01    324.72 o 
   6   4   7      344.30      342.95     60.56 o 
   7   4   7     7948.57     8073.00    253.68 o 
   8   4   7      535.66      533.35     75.99 o 
  -7   5   7      618.90      600.51     72.11 o 
  -6   5   7     4151.66     4023.08    148.63 o 
  -5   5   7     3869.82     3456.38    129.36 o 
  -4   5   7     6455.33     6190.10    103.40 o 
  -3   5   7    29802.12    29893.09    327.56 o 
  -2   5   7      721.75      728.80     47.21 o 
  -1   5   7    12165.74    12872.29    236.54 o 
   0   5   7     9789.34     9621.46    108.72 o 
   1   5   7     2553.35     2385.90     81.14 o 
   2   5   7      251.76      199.47     30.84 o 
   3   5   7     9939.67     8985.28    184.76 o 
   4   5   7    14847.21    14585.18    267.03 o 
   5   5   7      206.34      202.05     42.35 o 
   6   5   7    21464.56    22613.85    395.29 o 
   7   5   7     2846.83     2769.83    148.32 o 
   8   5   7      744.96      702.67     89.22 o 
  -6   6   7     1308.08     1191.09     92.09 o 
  -5   6   7     2289.86     2151.97    109.98 o 
  -4   6   7    14908.36    15927.96    275.93 o 
  -3   6   7      910.74      880.97     56.05 o 
  -2   6   7    12237.08    12610.18    135.42 o 
  -1   6   7      844.78      943.60     50.50 o 
   0   6   7     1268.80     1319.56     42.89 o 
   1   6   7       88.46       82.72     18.36 o 
   2   6   7      213.77      198.60     31.25 o 
   3   6   7     4988.32     4321.29    123.02 o 
   4   6   7     1104.15      838.77     67.22 o 
   5   6   7    19148.07    16799.56    300.38 o 
   6   6   7      152.00      246.87     52.21 o 
   7   6   7     2185.63     2139.90    128.62 o 
   8   6   7      661.52      737.86     90.46 o 
  -6   7   7     1413.34     1437.18    107.96 o 
  -5   7   7     7849.80     8022.77    212.09 o 
  -4   7   7       12.73       27.90     35.67 o 
  -3   7   7    16369.60    17721.72    656.29 o 
  -2   7   7     3287.30     3251.37     70.25 o 
  -1   7   7     2119.81     1978.25     72.13 o 
   0   7   7      110.88      106.18     19.89 o 
   1   7   7       41.50       43.44     17.55 o 
   2   7   7     3162.86     2862.87    100.32 o 
   3   7   7     1002.43      829.00     59.27 o 
   4   7   7    15314.96    12817.06    242.31 o 
   5   7   7      224.18      189.69     44.02 o 
   6   7   7     6493.77     5829.93    184.52 o 
   7   7   7     1782.43     1719.50    113.20 o 
   8   7   7        6.23       18.60     38.45 o 
  -6   8   7     4508.65     4449.72    184.68 o 
  -5   8   7       72.08      102.87     48.17 o 
  -4   8   7    14037.54    15039.35    293.25 o 
  -3   8   7     2129.62     2237.18    108.44 o 
  -2   8   7     3679.32     3788.87    141.21 o 
  -1   8   7       26.24       63.44     23.74 o 
   1   8   7     7686.86     7560.44    116.42 o 
   2   8   7      338.60      311.00     30.25 o 
   3   8   7     9144.68     6788.59    158.95 o 
   4   8   7      216.44      148.59     39.30 o 
   5   8   7     8519.17     7162.30    189.72 o 
   6   8   7      904.88      777.36     78.14 o 
   7   8   7       23.54       16.80     32.76 o 
   8   8   7      766.71      821.34     93.11 o 
  -5   9   7     7724.79     8836.80    254.83 o 
  -4   9   7      762.28      852.69     84.37 o 
  -3   9   7     6837.81     7537.84    204.67 o 
  -2   9   7     3272.18     3404.18    205.72 o 
  -1   9   7     1149.09     1037.27     62.61 o 
   0   9   7     2890.24     2854.51    102.66 o 
   1   9   7      535.14      495.43     38.91 o 
   2   9   7     9632.08     9356.03    139.37 o 
   3   9   7      127.46       84.14     36.38 o 
   4   9   7    12742.08    10125.96    211.12 o 
   5   9   7      728.07      606.44     65.75 o 
   6   9   7      883.17      750.59     74.66 o 
   7   9   7      958.13      827.49     78.55 o 
  -4  10   7     5693.97     6277.30    205.00 o 
  -3  10   7     2687.96     2977.41    140.02 o 
  -2  10   7      969.31      947.35     89.69 o 
  -1  10   7      141.48      148.84     32.91 o 
   0  10   7       14.67       42.06     25.68 o 
   1  10   7     9606.83    11695.70    203.22 o 
   2  10   7       20.31       17.44     22.75 o 
   3  10   7    10549.67     9720.67    164.24 o 
   4  10   7     4512.09     3780.61    131.47 o 
   5  10   7     3428.06     2806.49    122.08 o 
   6  10   7      767.88      688.13     72.69 o 
   7  10   7      230.91      262.44     59.01 o 
  -4  11   7      356.27      345.26     79.30 o 
  -3  11   7      708.91      719.16     84.91 o 
  -1  11   7      273.81      257.61     42.22 o 
   0  11   7     1982.90     1842.41     89.86 o 
   1  11   7      497.86      546.20     47.74 o 
   2  11   7     9000.26    10598.63    167.72 o 
   3  11   7      878.24      976.06     57.62 o 
   4  11   7     9354.35     9720.89    234.19 o 
   5  11   7     1936.37     1720.60    102.23 o 
   6  11   7      178.31      118.30     43.87 o 
   7  11   7       74.89      101.75     46.23 o 
  -1  12   7      834.61      705.30     63.25 o 
   0  12   7        0.33        9.58     26.79 o 
   1  12   7     6084.21     7709.81    151.40 o 
   2  12   7       20.11       51.48     32.78 o 
   3  12   7     9213.58    10999.65    181.64 o 
   4  12   7     3425.49     3814.94    156.24 o 
   5  12   7     1754.82     1525.21     98.56 o 
   6  12   7      339.09      331.78     59.16 o 
  -1  13   7      417.38      384.47     51.67 o 
   0  13   7     2883.81     2548.50    114.93 o 
   1  13   7       66.67       84.99     40.19 o 
   2  13   7     3664.81     4995.79    131.20 o 
   3  13   7      796.22     1035.46     71.01 o 
   4  13   7     1884.57     2037.45    130.60 o 
   5  13   7      982.85      983.59     87.31 o 
   0  14   7      297.31      293.85     51.38 o 
   1  14   7     2361.57     3404.74    121.28 o 
   2  14   7      623.53      865.45     73.07 o 
   3  14   7     2454.82     3150.46    113.90 o 
  -2 -14   8      490.10      485.91     78.35 o 
  -1 -14   8      291.52      295.37     69.16 o 
  -4 -13   8      344.13      443.44     68.19 o 
  -3 -13   8      508.90      527.90     59.60 o 
  -2 -13   8      204.41      240.35     63.18 o 
  -1 -13   8       87.92       75.24     49.84 o 
   0 -13   8     1403.65     1449.97    103.93 o 
   1 -13   8     1024.86     1205.57    101.08 o 
  -5 -12   8      637.96      784.08     84.62 o 
  -4 -12   8      990.26     1291.35    104.69 o 
  -3 -12   8      222.99      289.70     48.11 o 
  -2 -12   8        5.73       19.85     37.06 o 
  -1 -12   8     2745.43     2989.79    129.99 o 
   0 -12   8      967.42     1007.05     86.62 o 
   1 -12   8     3830.78     4136.58    153.82 o 
   2 -12   8     1537.52     1886.41    115.78 o 
   3 -12   8      926.10      974.17     85.07 o 
  -6 -11   8      299.98      350.37     65.55 o 
  -5 -11   8     1315.03     1296.94     99.88 o 
  -4 -11   8       30.23       79.95     43.45 o 
  -3 -11   8      275.68      325.13     56.17 o 
  -2 -11   8     3058.09     3679.64    311.29 o 
  -1 -11   8      130.92      145.08     43.04 o 
   0 -11   8     7481.27     8250.53    205.17 o 
   1 -11   8     2091.24     2238.58    110.21 o 
   2 -11   8     2664.49     2851.03    128.29 o 
   3 -11   8      918.95      839.66     71.87 o 
   4 -11   8      533.61      620.70     74.04 o 
  -6 -10   8     1245.31     1202.73     98.89 o 
  -5 -10   8      251.86      334.25     64.29 o 
  -4 -10   8     1154.17     1310.73     97.93 o 
  -3 -10   8      658.78      661.13     82.14 o 
  -2 -10   8       72.13       73.20     25.54 o 
  -1 -10   8     9635.27    11616.99   1163.59 o 
   0 -10   8     3395.88     3759.45    133.02 o 
   1 -10   8     7757.19     8354.58    196.08 o 
   2 -10   8     1908.46     1852.17     97.92 o 
   3 -10   8      690.48      671.51     66.85 o 
   4 -10   8      159.71      167.09     35.21 o 
  -7  -9   8      538.08      593.48     86.27 o 
  -6  -9   8      291.98      255.80     53.47 o 
  -5  -9   8      773.06      792.30     75.75 o 
  -4  -9   8        9.31       61.21     42.20 o 
  -3  -9   8      610.09      676.54     68.65 o 
  -2  -9   8     3028.39     3615.48    463.33 o 
  -1  -9   8     2930.62     3322.21    186.45 o 
   0  -9   8    13464.12    15081.80    250.86 o 
   1  -9   8     5215.90     5444.60    150.52 o 
   2  -9   8     2712.36     2524.98    101.45 o 
   3  -9   8      967.13      833.76     66.47 o 
   4  -9   8      925.06      867.96     56.91 o 
   5  -9   8      165.66      127.51     37.39 o 
  -7  -8   8     1721.93     1825.61    116.23 o 
  -6  -8   8      140.99      113.01     46.51 o 
  -5  -8   8       25.02       34.84     34.98 o 
  -4  -8   8       12.95      -14.57     26.51 o 
  -3  -8   8     2711.46     2790.18    158.18 o 
  -2  -8   8     1133.07     1223.93    106.11 o 
  -1  -8   8    14015.82    16097.67   1191.31 o 
   0  -8   8    11613.94    12515.38    852.62 o 
   1  -8   8     5010.02     4879.90    128.96 o 
   2  -8   8     5120.93     4792.61    135.37 o 
   3  -8   8      570.01      593.49     58.08 o 
   4  -8   8      236.87      206.17     34.37 o 
   5  -8   8      431.61      423.64     45.86 o 
   6  -8   8     1672.34     1781.34     85.00 o 
  -7  -7   8       31.22       13.19     43.17 o 
  -6  -7   8      835.38      819.49     75.76 o 
  -5  -7   8       89.27       83.16     38.73 o 
  -4  -7   8     3952.88     4396.32    142.91 o 
  -3  -7   8      214.00      201.78     24.87 o 
  -2  -7   8     7915.87     8111.88    523.44 o 
  -1  -7   8    11499.07    13455.07    478.59 o 
   0  -7   8    11254.05    11914.51   1103.78 o 
   1  -7   8     9101.16     9590.68    181.45 o 
   2  -7   8       90.78       90.52     33.74 o 
   3  -7   8       93.92       91.35     36.37 o 
   4  -7   8      177.57      177.30     30.92 o 
   5  -7   8     2399.86     2334.00     86.49 o 
   6  -7   8      400.65      344.51     45.96 o 
  -8  -6   8      268.88      260.09     66.79 o 
  -7  -6   8     1695.99     1788.85    108.44 o 
  -6  -6   8       20.67       14.85     35.53 o 
  -5  -6   8      309.88      311.67     50.83 o 
  -4  -6   8      238.93      247.20     42.91 o 
  -3  -6   8    10207.24    11094.45    734.14 o 
  -2  -6   8     3803.00     4098.89    244.91 o 
  -1  -6   8    14865.31    15598.53    148.81 o 
   0  -6   8    14226.88    14910.58    327.43 o 
   1  -6   8     1277.65     1259.22    116.69 o 
   2  -6   8     4804.96     4524.80    125.09 o 
   3  -6   8      110.30       83.02     33.46 o 
   4  -6   8      911.02      736.46     47.86 o 
   5  -6   8      122.89       98.40     28.89 o 
   6  -6   8     3005.17     3160.65    103.99 o 
   7  -6   8     1707.20     1796.57    188.87 o 
  -8  -5   8     1205.01     1317.17    108.06 o 
  -7  -5   8      105.17      125.92     50.26 o 
  -6  -5   8       24.14       47.06     38.03 o 
  -5  -5   8      579.07      511.14     55.73 o 
  -4  -5   8    15825.47    17725.53    271.08 o 
  -3  -5   8     2361.62     2336.09     68.98 o 
  -2  -5   8    15636.03    16218.20    328.62 o 
  -1  -5   8    17505.46    17793.38    292.37 o 
   0  -5   8     4572.27     4633.50     74.61 o 
   1  -5   8     2818.31     2836.00    189.88 o 
   2  -5   8       82.82       51.37     23.46 o 
   3  -5   8       84.98       64.56     30.96 o 
   4  -5   8      231.56      186.05     29.05 o 
   5  -5   8     1903.14     1641.37     69.92 o 
   6  -5   8     2309.02     2274.70    137.98 o 
   7  -5   8      992.00     1156.11     94.54 o 
  -8  -4   8       25.35       19.85     42.75 o 
  -7  -4   8      163.71      144.12     49.43 o 
  -6  -4   8      144.18       90.66     38.32 o 
  -5  -4   8     2519.43     2445.43    102.85 o 
  -4  -4   8     1418.06     1529.22     80.92 o 
  -3  -4   8    23587.02    23938.96    291.67 o 
  -2  -4   8    15611.10    16308.50    142.33 o 
  -1  -4   8    16159.33    16915.40    277.10 o 
   0  -4   8    11122.04    10874.64    195.36 o 
   1  -4   8      276.13      227.64     34.59 o 
   2  -4   8       10.54       18.25     10.78 o 
   3  -4   8      110.64      100.66     29.85 o 
   4  -4   8     5148.84     5054.16    187.78 o 
   5  -4   8      733.10      676.25     47.58 o 
   6  -4   8     4305.65     4452.97    364.30 o 
   7  -4   8     4348.40     4575.07    188.40 o 
  -8  -3   8      186.70      217.57     57.07 o 
  -7  -3   8      740.43      734.32     49.48 o 
  -6  -3   8     1299.19     1261.66     53.53 o 
  -5  -3   8      896.55      973.80     70.65 o 
  -4  -3   8    16427.11    16651.46    246.01 o 
  -3  -3   8    17529.88    19875.21    264.94 o 
  -2  -3   8    16122.84    16673.83    132.96 o 
  -1  -3   8    35953.31    35317.45    219.45 o 
   0  -3   8      320.08      324.39     34.67 o 
   1  -3   8     1221.39     1395.03     36.48 o 
   2  -3   8     1928.97     2011.41     44.07 o 
   3  -3   8     9267.49     9313.90    186.07 o 
   4  -3   8     3467.39     3306.08    119.36 o 
   5  -3   8     4777.12     4754.97    112.65 o 
   6  -3   8     7315.14     7492.07    323.29 o 
   7  -3   8      927.10     1016.69     65.31 o 
   8  -3   8     1791.91     1942.64     89.20 o 
  -8  -2   8      221.34      219.37     35.41 o 
  -7  -2   8     1817.54     1654.09     65.98 o 
  -6  -2   8      224.63      222.34     29.49 o 
  -5  -2   8     5391.10     5380.05    143.96 o 
  -4  -2   8     7831.11     7876.64    166.10 o 
  -3  -2   8    13902.48    14345.17    207.82 o 
  -2  -2   8    36172.91    36669.81    497.38 o 
  -1  -2   8      919.77      950.52     28.97 o 
   0  -2   8     6344.32     6240.80    136.82 o 
   1  -2   8        3.17       75.51     17.77 o 
   2  -2   8     4946.45     4881.27     80.46 o 
   3  -2   8    12828.41    12424.80    393.40 o 
   4  -2   8     7798.54     7515.83    178.76 o 
   5  -2   8     6387.41     6454.03    543.23 o 
   6  -2   8     1263.47     1301.84     67.47 o 
   7  -2   8     4756.95     5426.06    247.95 o 
   8  -2   8        4.69       13.70     26.40 o 
  -8  -1   8       34.35       25.82     32.76 o 
  -7  -1   8      240.58      273.07     35.85 o 
  -6  -1   8     4757.28     4807.48    295.96 o 
  -5  -1   8     2274.69     2200.15     94.44 o 
  -4  -1   8    11123.35    11860.60    202.49 o 
  -3  -1   8    28292.66    29186.77    315.17 o 
  -2  -1   8     7094.55     7303.04     67.88 o 
  -1  -1   8    23154.89    23727.15    159.65 o 
   0  -1   8    15938.55    15656.12    126.85 o 
   1  -1   8      413.58      406.30     22.87 o 
   2  -1   8     5831.67     5850.20    251.53 o 
   3  -1   8    32247.98    34577.66    397.47 o 
   4  -1   8    13198.35    14526.52    263.32 o 
   5  -1   8     2641.92     2928.47    128.59 o 
   6  -1   8    13540.60    15554.37    219.37 o 
   7  -1   8       10.81       24.07     29.64 o 
   8  -1   8      578.55      701.53     59.20 o 
  -8   0   8       52.99       72.04     35.81 o 
  -7   0   8     4273.93     4063.89    130.48 o 
  -6   0   8     2399.88     2347.48     88.83 o 
  -5   0   8     4982.37     5245.48    144.52 o 
  -4   0   8    17100.35    18435.63    255.13 o 
  -3   0   8     3011.75     3006.33     90.98 o 
  -2   0   8    17271.09    18503.15    342.56 o 
  -1   0   8     4574.32     5319.84    145.74 o 
   0   0   8       86.39      161.57     15.38 o 
   1   0   8     2708.60     2977.49    109.60 o 
   2   0   8    17014.21    18713.17    255.02 o 
   3   0   8    16500.92    18072.26    273.27 o 
   4   0   8     8978.09    10690.49    230.00 o 
   5   0   8    12680.46    15404.86    299.90 o 
   6   0   8        1.30       23.46     40.95 o 
   7   0   8     3464.85     3915.59    170.55 o 
   8   0   8      168.16      229.37     58.87 o 
  -8   1   8      355.42      291.10     53.61 o 
  -7   1   8      834.41      799.56     71.03 o 
  -6   1   8     6980.87     6746.44    141.01 o 
  -5   1   8     5978.59     6330.18    155.33 o 
  -4   1   8     3816.48     3538.97    105.76 o 
  -3   1   8    19937.17    20288.77    256.17 o 
  -2   1   8      840.64      689.97     19.55 o 
  -1   1   8     1812.10     1982.17     78.98 o 
   0   1   8     1994.93     2088.43     63.40 o 
   1   1   8     9619.73     9873.75    161.87 o 
   2   1   8     9674.46    11599.18    211.47 o 
   3   1   8    21295.47    24853.84    350.50 o 
   4   1   8    20375.97    24113.86    361.85 o 
   5   1   8      264.96      268.47     51.53 o 
   6   1   8    11994.32    15134.65    327.12 o 
   7   1   8     1017.99     1198.86    105.13 o 
   8   1   8       17.38       27.76     36.23 o 
  -7   2   8     5175.90     4642.77    154.04 o 
  -6   2   8     7563.95     7610.18    128.23 o 
  -5   2   8     3212.48     3032.45     74.49 o 
  -4   2   8    22682.39    22696.28    281.97 o 
  -3   2   8        6.36        4.86     19.99 o 
  -2   2   8     4451.19     4390.94     57.07 o 
  -1   2   8      669.12      863.17     30.13 o 
   0   2   8    10008.82    10531.90    114.77 o 
   1   2   8    12836.47    13902.74    209.32 o 
   2   2   8     8125.01     8687.01    179.59 o 
   3   2   8    25462.32    29242.35    387.41 o 
   4   2   8      968.20      994.23     76.12 o 
   5   2   8    10247.68    12130.50    277.24 o 
   6   2   8      832.41      716.19     78.56 o 
   7   2   8      230.67      220.10     58.60 o 
   8   2   8      330.80      316.37     65.97 o 
  -7   3   8     3707.92     3433.02    136.18 o 
  -6   3   8     3857.75     3880.58    137.83 o 
  -5   3   8    15447.32    15216.04    187.75 o 
  -4   3   8        7.81       38.45     25.96 o 
  -3   3   8    20229.38    20096.09    261.07 o 
  -2   3   8      298.36      308.65     21.02 o 
  -1   3   8     2771.06     2865.53     66.78 o 
   0   3   8     9818.95    10268.67    158.56 o 
   1   3   8    15745.76    16171.28    226.64 o 
   2   3   8    24052.58    24152.62    308.93 o 
   3   3   8     2587.76     2691.59    110.46 o 
   4   3   8    15408.68    16022.05    287.01 o 
   5   3   8       47.38       24.85     39.70 o 
   6   3   8     1605.29     1627.63    110.43 o 
   7   3   8     1043.15     1088.91    100.27 o 
   8   3   8      423.94      381.01     66.81 o 
  -7   4   8     3948.02     3730.05    151.16 o 
  -6   4   8    10502.31    10337.70    234.71 o 
  -5   4   8     2349.93     2289.74     69.68 o 
  -4   4   8    20198.65    21426.66    284.63 o 
  -3   4   8     3314.40     3261.44    101.02 o 
  -2   4   8      188.36      189.24     15.13 o 
  -1   4   8       19.67       44.49     13.44 o 
   0   4   8    22064.32    22063.00    249.41 o 
   1   4   8    47736.68    44000.77    417.44 o 
   2   4   8     4800.07     4934.04    138.52 o 
   3   4   8    33538.84    34089.34    410.22 o 
   4   4   8      976.85     1339.91     94.89 o 
   5   4   8     7136.01     7304.24    210.51 o 
   6   4   8     1029.97     1150.14    104.46 o 
   7   4   8     1052.16     1100.60     99.02 o 
   8   4   8        3.31       14.16     39.84 o 
  -7   5   8     5649.87     5134.36    182.07 o 
  -6   5   8      605.17      564.13     65.86 o 
  -5   5   8    10316.27     9871.15    220.30 o 
  -4   5   8       83.96       68.72     29.43 o 
  -3   5   8     1860.12     1854.33     79.04 o 
  -2   5   8     2882.76     3093.97    101.50 o 
  -1   5   8     4961.58     4994.71     64.49 o 
   0   5   8    21672.54    21595.23    254.68 o 
   1   5   8     9452.56     8999.36    162.34 o 
   2   5   8    32036.63    31061.79    365.17 o 
   3   5   8      740.85      787.56     63.56 o 
   4   5   8    13083.96    12892.58    253.70 o 
   5   5   8      390.09      416.48     65.29 o 
   6   5   8      218.43      214.40     56.93 o 
   7   5   8       65.20       44.28     46.23 o 
   8   5   8      905.24      767.07     88.97 o 
  -6   6   8     6343.56     5911.40    191.20 o 
  -5   6   8       12.99        6.80     34.98 o 
  -4   6   8     3000.02     2870.57    119.24 o 
  -3   6   8     2122.45     2175.93     88.54 o 
  -2   6   8     1441.09     1437.98     73.54 o 
  -1   6   8     1038.18     1118.41     33.67 o 
   0   6   8    12511.48    12673.60    271.35 o 
   1   6   8    41644.90    41306.65    418.18 o 
   2   6   8      175.66      182.47     35.13 o 
   3   6   8    17171.60    14870.54    246.51 o 
   4   6   8     3955.61     4021.80    145.94 o 
   5   6   8     2764.80     2517.05    119.23 o 
   6   6   8       98.94       72.75     42.48 o 
   7   6   8     3170.47     2731.26    144.05 o 
   8   6   8     1215.45     1055.90    101.81 o 
  -6   7   8      264.05      262.59     62.90 o 
  -5   7   8     1833.85     1838.07    110.70 o 
  -4   7   8      310.58      331.24     57.91 o 
  -3   7   8     2367.27     2272.28     92.89 o 
  -2   7   8       68.75       59.28     28.74 o 
  -1   7   8     1965.28     2195.30     58.37 o 
   0   7   8    23573.50    25334.59    215.04 o 
   1   7   8     1456.16     1321.26     48.65 o 
   2   7   8    13254.18    10880.06    194.63 o 
   3   7   8     2649.26     2156.18     92.45 o 
   4   7   8     2640.69     2150.18    103.59 o 
   5   7   8      156.54      207.44     48.60 o 
   6   7   8      266.22      171.78     48.74 o 
   7   7   8     1293.58     1213.23    106.28 o 
   8   7   8     1340.18     1192.54    103.91 o 
  -5   8   8       64.56       84.96     49.28 o 
  -4   8   8       47.92       90.09     47.20 o 
  -3   8   8     1390.35     1535.10     96.87 o 
  -2   8   8     1732.83     1872.99     88.31 o 
   0   8   8     1102.00     1194.00     49.83 o 
   1   8   8    20128.08    20537.05    238.58 o 
   2   8   8       31.12        9.99     25.26 o 
   3   8   8     2849.99     2157.61     92.88 o 
   4   8   8      684.08      546.27     61.02 o 
   5   8   8       38.02       -8.88     29.98 o 
   6   8   8      380.70      317.52     57.09 o 
   7   8   8     2378.29     2160.44    125.85 o 
   8   8   8     1247.66     1423.47    116.27 o 
  -5   9   8      570.67      701.46     89.75 o 
  -4   9   8       23.35       73.85     51.50 o 
  -3   9   8     2718.56     3173.44    139.21 o 
  -2   9   8     9068.09     9869.77    206.47 o 
  -1   9   8      196.45      207.31     35.55 o 
   0   9   8    29096.12    35994.23    380.75 o 
   1   9   8      334.74      319.30     33.80 o 
   2   9   8     4996.43     4619.74     97.88 o 
   3   9   8      476.37      381.81     50.30 o 
   4   9   8       65.13       72.05     36.51 o 
   5   9   8      385.59      189.19     45.70 o 
   6   9   8      733.50      716.59     78.39 o 
   7   9   8     3422.37     3373.49    156.62 o 
  -4  10   8      232.15      259.38     67.07 o 
  -3  10   8     3017.13     3375.35    148.74 o 
  -2  10   8     2109.86     2524.66    124.71 o 
  -1  10   8    16137.95    15843.80    256.00 o 
   0  10   8      564.73      608.47     46.08 o 
   1  10   8    11389.63    12932.40    177.08 o 
   2  10   8      608.54      596.65     44.90 o 
   3  10   8      586.37      482.34     62.81 o 
   4  10   8        0.68       91.75     41.36 o 
   5  10   8      561.92      416.00     59.61 o 
   6  10   8     1137.04      906.61     84.14 o 
   7  10   8      183.42       81.08     46.65 o 
  -3  11   8     1456.43     1677.16    122.86 o 
  -2  11   8     9642.05    12251.12    277.27 o 
  -1  11   8        1.25       22.07     24.71 o 
   0  11   8    14414.19    17700.01    219.55 o 
   1  11   8     2725.03     2892.20     88.44 o 
   2  11   8     3330.71     3603.02     99.74 o 
   3  11   8       23.47       35.12     44.84 o 
   4  11   8      227.72      218.98     56.93 o 
   5  11   8      355.06      262.64     57.78 o 
   6  11   8      373.42      391.53     62.78 o 
  -1  12   8     8928.93     7860.99    192.05 o 
   0  12   8     1084.45     1168.96     69.72 o 
   1  12   8     2091.61     2400.60     87.96 o 
   2  12   8      280.98      305.29     45.15 o 
   3  12   8      153.28      175.85     39.62 o 
   4  12   8      718.73      709.46     78.10 o 
   5  12   8      283.65      186.22     60.55 o 
   6  12   8     2131.34     1784.37    110.44 o 
  -1  13   8       21.90       36.78     26.65 o 
   0  13   8     1985.04     2708.52    104.80 o 
   1  13   8      613.52      805.79     63.87 o 
   2  13   8      119.69      166.28     51.58 o 
   3  13   8      792.96      917.52     66.59 o 
   4  13   8       97.74       53.03     59.14 o 
   5  13   8     1532.55     1438.86    116.46 o 
   1  14   8       21.86       57.40     45.05 o 
   2  14   8       21.50       24.69     43.83 o 
   3  14   8        4.86       44.28     47.44 o 
  -4 -13   9     1612.07     1949.61    123.85 o 
  -3 -13   9       43.36       51.92     48.03 o 
  -2 -13   9     2899.37     3313.07    152.99 o 
  -1 -13   9      330.14      314.14     68.47 o 
   0 -13   9     2436.35     2577.48    130.30 o 
   1 -13   9      111.77      114.53     55.11 o 
  -5 -12   9     1671.81     1849.77    124.14 o 
  -4 -12   9       37.13       15.69     40.53 o 
  -3 -12   9     3983.82     4746.38    323.57 o 
  -2 -12   9       65.66       56.92     43.03 o 
  -1 -12   9     3441.98     3844.21    153.03 o 
   0 -12   9      567.77      624.94     74.47 o 
   1 -12   9     1117.84     1078.16     88.03 o 
   2 -12   9       24.46       28.46     44.42 o 
  -6 -11   9      801.78      835.13     87.84 o 
  -5 -11   9        2.61       21.93     42.47 o 
  -4 -11   9     6456.94     8574.23    242.80 o 
  -3 -11   9      109.71      133.90     32.96 o 
  -2 -11   9     3368.45     4247.73    411.76 o 
  -1 -11   9      172.20      204.66     47.07 o 
   0 -11   9     3039.45     3482.13    135.52 o 
   1 -11   9        1.18        4.86     34.98 o 
   2 -11   9       21.93       18.46     40.53 o 
   3 -11   9      750.06      784.51     77.55 o 
  -6 -10   9        3.25      -19.43     39.14 o 
  -5 -10   9     5100.13     5673.91    185.81 o 
  -4 -10   9      509.09      599.76     71.83 o 
  -3 -10   9     4878.71     5957.03    577.42 o 
  -2 -10   9       35.16       54.35     25.07 o 
  -1 -10   9     3534.37     3891.01    132.76 o 
   0 -10   9      163.49      218.96     45.40 o 
   1 -10   9     1376.89     1256.48     80.71 o 
   2 -10   9      870.44      762.81     70.07 o 
   3 -10   9       43.61       57.47     35.54 o 
   4 -10   9     2583.46     2389.30    116.53 o 
  -7  -9   9      454.08      483.80     82.65 o 
  -6  -9   9     2714.58     2831.59    137.63 o 
  -5  -9   9      220.95      318.96     58.18 o 
  -4  -9   9    11020.00    12434.75    253.72 o 
  -3  -9   9     1848.68     1920.99    158.11 o 
  -2  -9   9     3253.53     3851.28    265.81 o 
  -1  -9   9      410.88      457.79     82.31 o 
   0  -9   9     3652.22     4012.09    129.63 o 
   1  -9   9     1153.89     1037.56     72.76 o 
   2  -9   9       68.31       43.31     32.21 o 
   3  -9   9     4041.43     3853.38    139.40 o 
   4  -9   9      510.81      513.05     62.24 o 
   5  -9   9     3418.96     3297.05    144.04 o 
  -7  -8   9     1658.50     1746.69    119.97 o 
  -6  -8   9      136.45      147.03     46.65 o 
  -5  -8   9     7969.61     8760.46    219.57 o 
  -4  -8   9     3386.55     3803.24    137.77 o 
  -3  -8   9     5483.92     5874.62    578.98 o 
  -2  -8   9     2803.27     3051.84    379.61 o 
  -1  -8   9     1399.53     1718.18    148.14 o 
   0  -8   9      136.24      167.87     25.17 o 
   1  -8   9     1034.76      918.66     60.65 o 
   2  -8   9     4567.79     4444.62    135.18 o 
   3  -8   9      967.42      831.16     71.06 o 
   4  -8   9     6378.01     5943.60    175.34 o 
   5  -8   9     1135.53     1048.99     83.72 o 
  -7  -7   9      246.19      227.17     59.71 o 
  -6  -7   9     3673.26     3756.57    149.91 o 
  -5  -7   9     1421.80     1674.35     99.93 o 
  -4  -7   9     9022.56    10797.18    227.30 o 
  -3  -7   9     3982.44     3918.73    288.27 o 
  -2  -7   9     1544.09     1674.72     83.57 o 
  -1  -7   9     1502.97     1669.79     55.28 o 
   0  -7   9      189.58      192.19     23.10 o 
   1  -7   9     3126.85     2948.39     97.99 o 
   2  -7   9      733.04      648.53     54.50 o 
   3  -7   9    12884.81    12261.05    237.33 o 
   4  -7   9     1603.36     1497.88     90.63 o 
   5  -7   9     3040.17     2937.04    132.84 o 
   6  -7   9     1452.13     1322.19     73.87 o 
  -7  -6   9     5392.32     5660.54    186.43 o 
  -6  -6   9      666.65      672.35     71.57 o 
  -5  -6   9     5328.48     5643.81    161.44 o 
  -4  -6   9     7927.29     9004.42    199.71 o 
  -3  -6   9     4099.78     4507.13    133.66 o 
  -2  -6   9     2113.76     2205.69     87.19 o 
  -1  -6   9       18.47       40.57     16.14 o 
   0  -6   9     1249.29     1275.65     44.40 o 
   1  -6   9       61.22      101.05     45.60 o 
   2  -6   9     9759.18     9327.05    183.15 o 
   3  -6   9     6495.59     6232.72    161.68 o 
   4  -6   9     6642.87     6388.62    174.64 o 
   5  -6   9     1690.62     1498.81     94.68 o 
   6  -6   9       36.94       66.04     30.16 o 
  -8  -5   9     1735.06     1660.50    115.52 o 
  -7  -5   9      261.61      273.15     60.13 o 
  -6  -5   9     5975.16     6387.40    179.08 o 
  -5  -5   9     3549.37     3997.75    138.82 o 
  -4  -5   9     7499.43     7364.03    167.62 o 
  -3  -5   9     1493.16     1569.21     77.59 o 
  -2  -5   9     4586.30     4466.97    182.90 o 
  -1  -5   9       11.53       52.72     34.15 o 
   0  -5   9     1181.39     1180.80     38.49 o 
   1  -5   9     5377.01     5385.96    503.78 o 
   2  -5   9     1361.53     1391.09     72.14 o 
   3  -5   9    16532.33    16387.33    259.41 o 
   4  -5   9     3627.68     3448.02    127.81 o 
   5  -5   9      267.31      292.74     51.66 o 
   6  -5   9     2736.55     2841.41    109.97 o 
   7  -5   9        0.29       32.50     29.55 o 
  -8  -4   9        2.43       12.77     50.11 o 
  -7  -4   9     8124.49     8567.55    226.61 o 
  -6  -4   9     3257.41     3700.61    138.54 o 
  -5  -4   9     5013.78     4950.35    145.29 o 
  -4  -4   9     4722.15     5153.86    143.38 o 
  -3  -4   9     4425.60     4348.36    120.68 o 
  -2  -4   9      153.82      135.86     27.22 o 
  -1  -4   9      728.63      652.22     28.33 o 
   0  -4   9     7412.94     7079.03    150.35 o 
   1  -4   9      145.93      143.27     16.17 o 
   2  -4   9    18781.30    18729.23    157.10 o 
   3  -4   9     9548.68     8939.76    188.18 o 
   4  -4   9     4838.96     4364.03    142.21 o 
   5  -4   9     2895.80     2713.23    124.93 o 
   6  -4   9      303.29      272.54     42.78 o 
   7  -4   9      215.49      261.50     46.21 o 
  -8  -3   9     4419.46     4179.97    167.33 o 
  -7  -3   9     2204.58     2314.51     76.64 o 
  -6  -3   9     6900.61     6809.12    119.42 o 
  -5  -3   9     5585.78     5919.52    160.51 o 
  -4  -3   9      102.67      173.41     35.68 o 
  -3  -3   9      320.31      320.06     38.34 o 
  -2  -3   9     5708.92     5673.51     73.51 o 
  -1  -3   9     7904.13     8109.70    252.10 o 
   0  -3   9      294.83      260.04     19.14 o 
   1  -3   9    11782.67    11538.21    201.70 o 
   2  -3   9     9957.95     9648.37    105.75 o 
   3  -3   9    14400.37    14041.71    239.39 o 
   4  -3   9     4794.32     4429.71    141.84 o 
   5  -3   9       12.29       24.15     29.57 o 
   6  -3   9      343.86      382.92     60.28 o 
   7  -3   9       14.81       54.61     32.20 o 
  -8  -2   9      218.00      237.21     37.67 o 
  -7  -2   9     9533.12     9435.73    151.35 o 
  -6  -2   9     5990.00     6494.07    152.11 o 
  -5  -2   9     1400.24     1359.42     78.38 o 
  -4  -2   9     5719.48     5930.35    149.52 o 
  -3  -2   9       40.04       63.44     25.96 o 
  -2  -2   9     2148.27     2056.21     39.46 o 
  -1  -2   9     2947.09     3112.70     53.87 o 
   0  -2   9    27974.06    27534.93    192.76 o 
   1  -2   9     7014.69     6709.22     84.95 o 
   2  -2   9    21494.53    21435.20    540.61 o 
   3  -2   9    23230.31    24217.78   1242.07 o 
   4  -2   9      963.08      975.60     71.92 o 
   5  -2   9      807.50      828.52     73.97 o 
   6  -2   9      494.20      451.95     65.99 o 
   7  -2   9     1382.28     1349.74    105.88 o 
   8  -2   9      109.80      166.31     53.31 o 
  -8  -1   9     3299.54     3344.27    136.89 o 
  -7  -1   9     3589.86     3680.52    115.72 o 
  -6  -1   9     2881.66     3019.60    136.77 o 
  -5  -1   9     4812.73     4936.54    143.86 o 
  -4  -1   9      726.74      709.25     55.20 o 
  -3  -1   9       64.46       90.79     26.65 o 
  -2  -1   9     1884.08     1683.02     66.29 o 
  -1  -1   9    21085.68    21976.61    248.60 o 
   0  -1   9     7497.94     7392.30     86.52 o 
   1  -1   9    16242.65    16820.32    148.20 o 
   2  -1   9    31085.29    33146.88    514.27 o 
   3  -1   9     7058.40     7656.27    186.30 o 
   4  -1   9     5122.65     5629.97    166.91 o 
   5  -1   9       17.40       15.96     31.09 o 
   6  -1   9      792.35      907.35     89.53 o 
   7  -1   9       33.85       28.60     40.53 o 
   8  -1   9     1415.75     1615.89    122.15 o 
  -8   0   9      867.25      823.68     75.33 o 
  -7   0   9     3402.13     3338.28     92.75 o 
  -6   0   9     4119.84     4292.46     96.39 o 
  -5   0   9      847.47      763.94     61.04 o 
  -4   0   9      942.90      868.87     59.96 o 
  -3   0   9      582.92      557.31     46.43 o 
  -2   0   9     6074.90     6149.97    129.10 o 
  -1   0   9     1383.55     1630.72     48.51 o 
   0   0   9    28097.18    29472.10    206.64 o 
   1   0   9    25004.68    27000.70    264.49 o 
   2   0   9     8969.23     9116.60    367.32 o 
   3   0   9    21959.13    24502.13    334.92 o 
   4   0   9      684.20      627.18     66.18 o 
   5   0   9      102.98      192.70     48.59 o 
   6   0   9       83.19       74.97     47.89 o 
   7   0   9     5017.16     5399.84    203.48 o 
   8   0   9      479.05      515.92     80.57 o 
  -7   1   9     5288.75     5028.56    158.26 o 
  -6   1   9      354.37      324.12     54.79 o 
  -5   1   9      729.58      752.05     60.47 o 
  -4   1   9        5.57       -3.33     21.79 o 
  -3   1   9     3908.71     4024.81    111.87 o 
  -2   1   9      508.60      498.33     40.17 o 
  -1   1   9    13543.89    14421.51    334.62 o 
   0   1   9    20807.49    23203.07    604.48 o 
   1   1   9     7995.41     7472.13    100.99 o 
   2   1   9    16392.86    19456.39    290.75 o 
   3   1   9     2462.17     3114.08    121.15 o 
   4   1   9      250.21      250.83     50.14 o 
   5   1   9      216.79      233.44     51.38 o 
   6   1   9     5337.67     6061.24    206.05 o 
   7   1   9      811.38      915.77     92.30 o 
   8   1   9     2231.09     2361.23    146.42 o 
  -7   2   9       99.52      121.61     41.23 o 
  -6   2   9     2077.91     1988.31     70.58 o 
  -5   2   9      223.85      200.52     39.85 o 
  -4   2   9     1277.96     1289.83     70.71 o 
  -3   2   9     1905.13     1836.86     79.63 o 
  -2   2   9    13011.25    13789.67    208.11 o 
  -1   2   9     5715.65     5861.04     80.11 o 
   0   2   9    18958.89    19207.54    252.84 o 
   1   2   9    25398.71    27040.37    320.91 o 
   2   2   9     1714.79     1750.98     83.98 o 
   3   2   9     1656.04     1736.85     95.37 o 
   4   2   9     1540.24     1659.38    104.08 o 
   5   2   9      860.22      960.94     90.39 o 
   6   2   9     1320.99     1440.79    106.74 o 
   7   2   9     4787.52     4932.72    194.04 o 
   8   2   9     1160.95     1343.83    113.90 o 
  -7   3   9     4945.13     4778.52    164.98 o 
  -6   3   9      797.24      755.33     66.86 o 
  -5   3   9       22.17       40.07     21.35 o 
  -4   3   9      583.68      484.62     48.92 o 
  -3   3   9    15371.77    15585.55    235.91 o 
  -2   3   9     6369.49     6758.77    149.17 o 
  -1   3   9    17620.25    19026.60    168.90 o 
   0   3   9    55758.20    55554.39    347.55 o 
   1   3   9    12046.69    12880.23    208.88 o 
   2   3   9     8171.54     8988.60    194.17 o 
   3   3   9     5494.19     5831.20    163.50 o 
   4   3   9     1529.06     1686.56    102.26 o 
   5   3   9     1384.81     1394.45    103.16 o 
   6   3   9     6579.91     7518.72    243.80 o 
   7   3   9     3857.07     4125.60    182.11 o 
   8   3   9      656.79      600.56     79.90 o 
  -7   4   9      662.99      610.55     70.03 o 
  -6   4   9       90.38      117.17     42.90 o 
  -5   4   9      126.07      133.94     26.61 o 
  -4   4   9     6356.72     6070.01    148.93 o 
  -3   4   9     7528.28     7729.81    164.48 o 
  -2   4   9    10979.51    12148.84    206.75 o 
  -1   4   9    20008.53    19233.65    601.09 o 
   0   4   9     6294.52     5583.42    116.97 o 
   1   4   9    28136.18    27315.49    326.03 o 
   2   4   9       10.28      354.23     45.11 o 
   3   4   9      876.11      779.75     65.80 o 
   4   4   9      142.50      159.26     50.54 o 
   5   4   9     4969.96     5060.33    176.89 o 
   6   4   9     5022.04     5052.29    191.46 o 
   7   4   9     2261.99     2223.98    142.29 o 
   8   4   9     2232.53     2188.35    140.01 o 
  -6   5   9     1629.79     1400.49     95.20 o 
  -5   5   9     2385.06     2257.76    111.95 o 
  -4   5   9     2942.62     2576.27     99.97 o 
  -3   5   9    23658.03    23976.19    310.89 o 
  -2   5   9    15815.03    16530.58    252.02 o 
  -1   5   9     9708.92     9692.71    244.15 o 
   0   5   9    44213.68    40531.20    383.07 o 
   1   5   9      776.85      728.29     54.94 o 
   2   5   9     2497.69     2275.42     94.16 o 
   3   5   9     2709.63     2658.79    109.83 o 
   4   5   9     9333.74     8416.79    202.83 o 
   5   5   9     4513.09     4536.22    168.56 o 
   6   5   9     4046.42     3885.77    165.48 o 
   7   5   9     8218.38     7999.23    252.05 o 
   8   5   9        1.34       36.64     47.75 o 
  -6   6   9     1059.12      944.11     88.02 o 
  -5   6   9      379.10      359.18     60.00 o 
  -4   6   9     8722.56     8205.04    182.17 o 
  -3   6   9    13946.93    13775.50    233.58 o 
  -2   6   9     6011.69     6293.90    155.15 o 
  -1   6   9    19367.26    21062.15    155.85 o 
   0   6   9        2.12        9.16     22.49 o 
   1   6   9    11371.52     9561.55    173.12 o 
   2   6   9      369.32      378.30     45.29 o 
   3   6   9     2514.35     2242.76    104.16 o 
   4   6   9     2391.00     2136.11    105.77 o 
   5   6   9     5253.56     4184.58    150.67 o 
   6   6   9    10367.39    10438.30    276.05 o 
   7   6   9      162.88      123.15     52.48 o 
   8   6   9     3808.01     3305.29    168.01 o 
  -6   7   9       32.88       24.71     52.61 o 
  -5   7   9     1925.85     1908.13    112.24 o 
  -4   7   9     4986.97     5209.76    166.54 o 
  -3   7   9     5659.12     5833.63    156.49 o 
  -2   7   9     6065.84     6441.93    163.76 o 
  -1   7   9       36.72       54.94     15.15 o 
   0   7   9     7284.06     7747.65    116.15 o 
   1   7   9      342.42      271.86     40.84 o 
   2   7   9       47.16       14.85     26.51 o 
   3   7   9      485.24      381.15     51.97 o 
   4   7   9     5619.86     4758.76    156.31 o 
   5   7   9     5084.94     4473.23    161.64 o 
   6   7   9      504.93      394.43     62.80 o 
   7   7   9     7872.43     6773.91    223.51 o 
   8   7   9       36.80       -2.08     39.70 o 
  -5   8   9     2112.24     2199.60    132.74 o 
  -4   8   9     3341.47     3858.86    156.93 o 
  -2   8   9      589.28      681.21     62.67 o 
  -1   8   9     8963.00    10426.99    136.92 o 
   0   8   9      242.62      243.93     29.65 o 
   1   8   9      863.53      752.51     43.97 o 
   2   8   9      235.36      185.81     36.38 o 
   3   8   9     4045.16     3205.70    119.69 o 
   4   8   9    10559.93     7646.82    190.35 o 
   5   8   9     1242.94      899.48     86.12 o 
   6   8   9     4387.02     3716.11    158.35 o 
   7   8   9      192.40      184.53     56.09 o 
  -4   9   9     6482.82     7532.08    223.94 o 
  -3   9   9      998.93     1124.08     92.33 o 
  -2   9   9    10867.74    12246.18    236.36 o 
  -1   9   9       13.14       12.45     23.06 o 
   0   9   9      858.75      851.07     49.44 o 
   1   9   9       83.01      257.08     33.44 o 
   2   9   9     3542.73     3454.39    128.90 o 
   3   9   9     8539.76     6878.86    177.44 o 
   4   9   9     2988.25     2124.85    110.00 o 
   5   9   9     6611.39     5406.92    182.48 o 
   6   9   9       90.07       76.35     39.43 o 
   7   9   9     2217.97     1681.42    107.82 o 
  -4  10   9      778.27      952.97    105.76 o 
  -3  10   9     7873.20     9754.04    258.38 o 
   0  10   9      169.75      239.19     37.42 o 
   1  10   9     3124.97     3392.12     92.42 o 
   2  10   9     1977.20     1900.08    101.16 o 
   3  10   9     3777.12     2916.97    120.50 o 
   4  10   9    14137.55    11456.37    248.57 o 
   5  10   9      102.53       24.29     40.68 o 
   6  10   9     1816.25     1686.57    115.28 o 
   7  10   9      881.70      822.59     87.99 o 
  -3  11   9       10.30      -10.41     49.00 o 
  -2  11   9     4563.09     5929.26    203.66 o 
   0  11   9        5.52       15.14     28.99 o 
   1  11   9      455.26      541.59     48.96 o 
   2  11   9     2724.07     2631.21     85.79 o 
   3  11   9    11992.17    11158.97    245.55 o 
   4  11   9      581.68      404.33     67.25 o 
   5  11   9     4983.68     4298.49    168.10 o 
   6  11   9      428.64      378.92     65.28 o 
   0  12   9      372.97      373.23     46.70 o 
   1  12   9      843.78      942.29     61.95 o 
   2  12   9     4366.33     4372.81    117.23 o 
   3  12   9      455.77      452.57     72.23 o 
   4  12   9     9503.48     9540.23    249.29 o 
   5  12   9      427.03      302.80     64.87 o 
   0  13   9      302.32      375.24     52.93 o 
   1  13   9     2423.54     2768.55    101.69 o 
   2  13   9      235.49      349.83     52.37 o 
   3  13   9     5948.37     7193.74    225.92 o 
   4  13   9       94.88      111.61     63.16 o 
  -2 -13  10      140.31      119.40     54.70 o 
  -1 -13  10      261.24      258.70     62.90 o 
   0 -13  10      112.39      162.98     59.14 o 
  -4 -12  10      129.60      216.02     57.34 o 
  -3 -12  10      834.76      943.50     89.23 o 
  -2 -12  10        7.42       61.35     46.92 o 
  -1 -12  10       78.64      111.06     49.00 o 
   0 -12  10     2389.39     2759.29    133.51 o 
   1 -12  10       32.75       53.44     50.11 o 
   2 -12  10     2448.95     2653.58    137.54 o 
  -5 -11  10       28.46       95.64     53.72 o 
  -4 -11  10     3103.49     3766.16    162.41 o 
  -3 -11  10       17.95       14.71     38.17 o 
  -2 -11  10       16.33       35.84     28.73 o 
  -1 -11  10     1915.11     2032.43    108.36 o 
   0 -11  10        3.74       22.62     36.78 o 
   1 -11  10     3988.02     4127.73    151.78 o 
   2 -11  10      105.90       87.88     45.12 o 
   3 -11  10     1989.36     2193.58    126.30 o 
  -6 -10  10        1.82        8.88     39.14 o 
  -5 -10  10     3558.18     4079.68    164.07 o 
  -4 -10  10        7.64       10.13     42.34 o 
  -3 -10  10      717.69      817.64     80.05 o 
  -2 -10  10     1507.66     1708.56    205.17 o 
  -1 -10  10      421.28      580.10     63.62 o 
   0 -10  10     6569.48     6913.52    176.03 o 
   1 -10  10       14.79       86.06     38.31 o 
   2 -10  10     3715.17     3761.80    138.87 o 
   3 -10  10      100.24       80.80     41.79 o 
   4 -10  10     1373.49     1288.16     90.14 o 
  -6  -9  10     2476.99     2688.60    140.21 o 
  -5  -9  10      163.20      227.84     49.43 o 
  -4  -9  10     1046.74     1248.70     93.04 o 
  -3  -9  10      474.21      511.25     60.99 o 
  -2  -9  10       16.99      -13.61     24.50 o 
  -1  -9  10     7812.70     9449.41   1004.10 o 
   0  -9  10       56.01       70.24     34.29 o 
   1  -9  10     7073.22     6871.36    167.83 o 
   2  -9  10      100.08       37.90     35.26 o 
   3  -9  10     3039.73     3090.15    128.80 o 
   4  -9  10       32.54       29.84     29.84 o 
  -7  -8  10     3078.56     3532.19    166.82 o 
  -6  -8  10      198.77      225.77     51.93 o 
  -5  -8  10      619.06      615.72     68.37 o 
  -4  -8  10       14.11       21.93     36.23 o 
  -3  -8  10        2.08      -28.18     28.18 o 
  -2  -8  10     5529.57     6134.42    317.75 o 
  -1  -8  10       23.51       63.87     27.07 o 
   0  -8  10    13763.56    14691.40    237.37 o 
   1  -8  10      299.03      225.97     39.58 o 
   2  -8  10     6899.07     6383.92    161.62 o 
   3  -8  10      422.21      392.84     55.01 o 
   4  -8  10     1265.15     1141.96     82.07 o 
   5  -8  10       69.33       34.98     34.57 o 
  -7  -7  10      992.94     1086.36     98.99 o 
  -6  -7  10      731.43      760.77     79.64 o 
  -5  -7  10      253.13      310.37     55.13 o 
  -4  -7  10     1122.94     1157.41     80.13 o 
  -3  -7  10     3065.96     3333.31    123.21 o 
  -2  -7  10      367.66      377.12     31.34 o 
  -1  -7  10    18529.82    21610.85   1242.45 o 
   0  -7  10     1758.06     1761.79    183.10 o 
   1  -7  10     7987.54     7313.66    158.40 o 
   2  -7  10     2781.67     2392.02     99.81 o 
   3  -7  10     3884.47     3676.84    131.74 o 
   4  -7  10      157.56      194.38     43.04 o 
   5  -7  10       21.19        0.14     28.87 o 
   6  -7  10     1173.49     1079.41     92.76 o 
  -7  -6  10     1810.17     2032.87    123.35 o 
  -6  -6  10      131.86      148.00     51.79 o 
  -5  -6  10      185.38      210.22     44.85 o 
  -4  -6  10       90.26       79.83     35.82 o 
  -3  -6  10      147.02      179.25     36.24 o 
  -2  -6  10    12807.07    13332.33    564.17 o 
  -1  -6  10     1157.82     1155.66     43.00 o 
   0  -6  10    11945.35    12212.38    677.41 o 
   1  -6  10     1692.48     1635.58     77.75 o 
   2  -6  10     5398.09     4917.62    135.24 o 
   3  -6  10     1446.75     1256.13     78.24 o 
   4  -6  10      601.16      575.16     62.12 o 
   5  -6  10     1109.00      971.58     80.80 o 
   6  -6  10      320.40      270.53     55.69 o 
  -7  -5  10      545.24      582.53     78.50 o 
  -6  -5  10     1218.21     1289.81     90.84 o 
  -5  -5  10      174.04      163.70     42.21 o 
  -4  -5  10      349.12      325.32     47.51 o 
  -3  -5  10    12249.53    11888.15    209.51 o 
  -2  -5  10     1161.02     1158.10     41.77 o 
  -1  -5  10    20849.89    22015.49    186.14 o 
   0  -5  10     2679.64     2569.31     86.14 o 
   1  -5  10     4239.78     4077.99    179.28 o 
   2  -5  10     2090.38     2036.98     88.29 o 
   3  -5  10     1675.39     1512.69     81.35 o 
   4  -5  10       69.84       54.14     32.07 o 
   5  -5  10      560.85      428.93     57.94 o 
   6  -5  10     2105.75     2096.62    123.56 o 
  -7  -4  10      711.32      633.70     77.68 o 
  -6  -4  10        7.25       27.48     38.45 o 
  -5  -4  10       71.72       57.89     38.73 o 
  -4  -4  10     5329.54     5146.17    141.39 o 
  -3  -4  10      455.31      405.88     46.27 o 
  -2  -4  10    28044.94    30055.96    345.33 o 
  -1  -4  10     4548.04     4272.07     71.91 o 
   0  -4  10     8460.39     7955.31     98.76 o 
   1  -4  10      796.46      662.01     52.37 o 
   2  -4  10     2647.51     2508.30     68.24 o 
   3  -4  10       28.00       23.04     29.15 o 
   4  -4  10       77.21       65.53     34.71 o 
   5  -4  10     1206.97     1166.40     85.70 o 
   6  -4  10        5.96        8.05     37.48 o 
   7  -4  10     2415.27     2366.82    139.49 o 
  -7  -3  10      904.06      977.28     87.30 o 
  -6  -3  10       15.82       19.82     22.76 o 
  -4  -3  10      662.47      574.10     57.27 o 
  -3  -3  10    26917.77    27909.07    339.84 o 
  -2  -3  10     1924.31     1850.14     76.44 o 
  -1  -3  10    29026.26    28143.35   1005.14 o 
   0  -3  10     7032.92     6879.80     89.73 o 
   1  -3  10     2623.23     2245.17     56.40 o 
   2  -3  10       87.67      174.11     76.36 o 
   3  -3  10       70.21       75.24     30.96 o 
   4  -3  10     1843.65     1748.60     96.01 o 
   5  -3  10       15.24       -7.77     28.32 o 
   6  -3  10     5865.00     6001.74    201.42 o 
   7  -3  10     1579.24     1693.11    122.88 o 
  -7  -2  10      117.26      127.02     32.84 o 
  -6  -2  10      726.04      607.81     50.87 o 
  -5  -2  10        9.28       29.43     33.04 o 
  -4  -2  10    14478.99    14662.47    241.78 o 
  -3  -2  10     2278.30     2226.13     87.93 o 
  -2  -2  10    28892.26    27912.46    309.27 o 
  -1  -2  10     9876.39     9640.94    138.20 o 
   0  -2  10     6172.07     6164.58     83.99 o 
   1  -2  10      998.25      971.88     35.08 o 
   2  -2  10      900.95      966.47     37.16 o 
   3  -2  10     3871.04     3829.97     90.16 o 
   4  -2  10        1.07      -28.73     28.73 o 
   5  -2  10     4822.49     5162.83    174.63 o 
   6  -2  10     1583.20     1539.91    112.34 o 
   7  -2  10     3252.08     3384.63    163.57 o 
  -7  -1  10        6.26       23.46     25.48 o 
  -6  -1  10      466.00      384.57     36.40 o 
  -5  -1  10     3418.05     3541.20    128.58 o 
  -4  -1  10      134.06      148.15     35.27 o 
  -3  -1  10    22679.32    22667.22    287.64 o 
  -2  -1  10     4321.04     4049.89    108.54 o 
  -1  -1  10    15654.29    16092.52    136.56 o 
   0  -1  10    13601.72    13761.88    130.81 o 
   1  -1  10     4124.45     4285.31     74.23 o 
   2  -1  10      125.60      132.50     19.21 o 
   3  -1  10       37.54       17.54     15.52 o 
   4  -1  10     9216.30    10008.52    225.71 o 
   5  -1  10     1369.98     1546.18    105.93 o 
   6  -1  10     9711.60    11089.84    281.64 o 
   7  -1  10     2775.18     2941.32    154.81 o 
   8  -1  10      301.31      334.26     69.30 o 
  -7   0  10      649.58      675.62     50.00 o 
  -6   0  10     2954.53     2693.88    164.53 o 
  -5   0  10       67.69       93.15     35.26 o 
  -4   0  10    14269.86    14297.93    234.62 o 
  -3   0  10     5474.85     5094.54    128.56 o 
  -2   0  10    11940.59    12319.23    198.75 o 
  -1   0  10     6806.37     6752.47     82.93 o 
   0   0  10     1715.67     1615.63     44.65 o 
   1   0  10      958.98      883.39     47.88 o 
   2   0  10      182.65      189.20     22.06 o 
   3   0  10    12249.60    14734.83    264.70 o 
   4   0  10      409.13      505.30     62.94 o 
   5   0  10    12593.54    15254.15    310.20 o 
   6   0  10     7777.28     8892.31    252.82 o 
   7   0  10     1875.19     2104.99    137.72 o 
   8   0  10     1217.70     1413.97    119.60 o 
  -7   1  10      845.31      738.50     69.78 o 
  -6   1  10      114.12       86.26     26.85 o 
  -5   1  10     5957.70     6016.23    158.98 o 
  -4   1  10     4360.18     4170.36    124.57 o 
  -3   1  10    14682.03    14856.70    234.58 o 
  -2   1  10     2187.36     2107.61     81.53 o 
  -1   1  10     1737.40     1703.43     43.04 o 
   0   1  10     1688.95     1706.67     76.86 o 
   1   1  10     2963.81     3316.14    235.76 o 
   2   1  10     1188.06     1398.73     77.71 o 
   3   1  10       11.07       62.46     37.20 o 
   4   1  10    11969.83    13776.67    275.42 o 
   5   1  10     3578.18     3800.27    155.51 o 
   6   1  10     5027.71     5716.79    206.70 o 
   7   1  10     4579.75     4912.04    195.74 o 
   8   1  10        8.76        3.47     39.84 o 
  -7   2  10      224.55      225.64     50.54 o 
  -6   2  10     6313.51     6119.53    335.88 o 
  -5   2  10      708.42      646.88     63.10 o 
  -4   2  10    17723.05    17035.26    259.16 o 
  -3   2  10    13697.42    14327.07    232.87 o 
  -2   2  10     3848.98     4005.58    115.78 o 
  -1   2  10      942.46     1053.45     49.75 o 
   0   2  10       89.86      134.68     20.83 o 
   1   2  10      402.96      453.79     31.54 o 
   2   2  10      412.42      468.57     53.50 o 
   3   2  10     9849.74    10282.03    216.93 o 
   4   2  10     2122.05     2721.39    133.35 o 
   5   2  10     5832.49     6643.54    209.35 o 
   6   2  10     6997.62     7722.49    236.87 o 
   7   2  10       42.92        1.25     40.81 o 
   8   2  10      296.61      344.40     70.27 o 
  -7   3  10     2816.71     2410.52    120.89 o 
  -6   3  10      407.06      361.98     54.31 o 
  -5   3  10    10046.80     9860.94    207.90 o 
  -4   3  10    10258.55    10181.56    200.70 o 
  -3   3  10     5778.35     5790.57    145.96 o 
  -2   3  10     5814.44     5946.35    143.75 o 
  -1   3  10      115.86      173.80     38.46 o 
   0   3  10     1522.39     1518.26     49.74 o 
   1   3  10     3907.08     4352.61    126.55 o 
   2   3  10    11888.12    13140.54    241.63 o 
   3   3  10     1693.17     1804.40    100.92 o 
   4   3  10     9442.78    10564.90    259.33 o 
   5   3  10     5650.07     6822.08    224.00 o 
   6   3  10      687.86      706.05     88.95 o 
   7   3  10     2119.39     2091.19    136.12 o 
   8   3  10      122.27      107.04     52.48 o 
  -6   4  10     6809.47     6473.26    189.83 o 
  -5   4  10     3350.13     2879.35    112.57 o 
  -4   4  10    10259.86     9575.47    195.04 o 
  -3   4  10    23435.98    23985.91    320.81 o 
  -2   4  10      296.90      313.78     42.50 o 
  -1   4  10      912.33      769.51     37.00 o 
   0   4  10      179.18      170.35     23.42 o 
   1   4  10    17263.21    18262.21    266.83 o 
   2   4  10     2646.35     2768.22    107.05 o 
   3   4  10    18149.18    20428.82    335.65 o 
   4   4  10    13432.15    15377.54    307.47 o 
   5   4  10     3986.28     4322.18    176.47 o 
   6   4  10     4536.21     4155.61    168.55 o 
   7   4  10     1593.65     1808.35    138.77 o 
   8   4  10        0.79      -18.60     38.86 o 
  -6   5  10     2305.72     2037.75    111.47 o 
  -5   5  10     4830.70     4637.44    155.12 o 
  -4   5  10    10003.03     9495.43    200.46 o 
  -3   5  10      653.71      635.34     58.38 o 
  -2   5  10     5947.96     5965.58    149.94 o 
  -1   5  10      657.97      561.56     33.34 o 
   0   5  10     8893.14     8913.81    169.22 o 
   1   5  10      760.81      780.73     58.27 o 
   2   5  10    23265.37    24236.75    345.09 o 
   3   5  10    10819.15    10914.96    234.33 o 
   4   5  10     8120.50     8583.98    229.96 o 
   5   5  10     8194.00     8004.56    227.58 o 
   6   5  10      361.17      357.10     64.86 o 
   7   5  10      117.24       72.61     45.26 o 
   8   5  10      438.77      342.53     73.48 o 
  -6   6  10     2105.03     2061.95    125.76 o 
  -5   6  10     1856.94     2028.43    115.16 o 
  -4   6  10     1062.09      989.67     73.71 o 
  -3   6  10     1611.93     1507.66     83.13 o 
  -2   6  10       32.49       28.73     29.01 o 
  -1   6  10      579.43      623.83     37.81 o 
   0   6  10      527.23      505.31     46.00 o 
   1   6  10    20444.36    17939.57    261.41 o 
   2   6  10     5720.25     5074.96    145.57 o 
   3   6  10    11483.50    10905.26    238.84 o 
   4   6  10    20665.40    20448.23    346.39 o 
   5   6  10     1209.67     1063.26     96.98 o 
   6   6  10     1654.75     1399.20    103.86 o 
   7   6  10     1804.84     1719.21    126.42 o 
   8   6  10      271.58      339.52     74.99 o 
  -5   7  10     1550.19     1579.63    108.82 o 
  -3   7  10        2.47       49.41     32.62 o 
  -2   7  10     1132.59     1171.12     77.91 o 
  -1   7  10      663.03      638.56     62.13 o 
   0   7  10     9705.33    10174.32    192.07 o 
   1   7  10     4932.61     4554.05    126.86 o 
   2   7  10     7058.66     6397.83    165.20 o 
   3   7  10    16390.72    14335.82    265.79 o 
   4   7  10      608.16      454.58     66.15 o 
   5   7  10     3510.21     3135.20    144.07 o 
   6   7  10     1041.68      965.51     92.62 o 
   7   7  10      315.90      309.28     64.86 o 
  -5   8  10     3974.54     4584.68    187.05 o 
  -4   8  10       28.85        7.22     40.12 o 
  -2   8  10       24.08       -3.47     31.37 o 
  -1   8  10     2804.02     3119.04    123.11 o 
   0   8  10     3464.68     3536.10     83.23 o 
   1   8  10     7669.88     6804.62    161.20 o 
   2   8  10     4656.00     3978.43    132.72 o 
   3   8  10     1483.29     1064.21     80.89 o 
   4   8  10     8592.45     7229.72    202.36 o 
   5   8  10       33.56       16.52     39.98 o 
   6   8  10       18.86       21.93     28.73 o 
   7   8  10       64.38      103.14     53.31 o 
  -4   9  10      828.06      898.17     96.88 o 
  -2   9  10     4594.43     5183.59    164.46 o 
  -1   9  10     1850.23     2036.58    104.05 o 
   0   9  10     5570.66     6717.29    120.84 o 
   1   9  10     9855.05    10273.13    216.49 o 
   2   9  10     2561.72     2288.31    108.12 o 
   3   9  10     8702.91     6807.26    182.05 o 
   4   9  10      100.23       52.34     40.40 o 
   5   9  10      225.97      180.52     57.49 o 
   6   9  10      358.69      263.19     55.28 o 
   7   9  10     1737.31     1508.54    119.56 o 
  -3  10  10      758.21      972.43    100.20 o 
  -1  10  10     6149.87     7641.21    201.80 o 
   0  10  10    10752.80    13128.89    180.21 o 
   1  10  10     3291.68     3521.50     93.64 o 
   2  10  10     7184.17     6878.70    182.58 o 
   3  10  10       95.53       52.48     42.90 o 
   4  10  10      916.27      766.34     81.05 o 
   5  10  10      497.10      322.71     64.04 o 
   6  10  10     1133.82      792.09     82.46 o 
  -3  11  10       11.75       54.69     60.24 o 
  -2  11  10     3019.02     3992.68    177.02 o 
  -1  11  10     4585.18     5269.72    174.58 o 
   0  11  10     3295.67     3869.49    105.33 o 
   1  11  10    10308.74    12342.58    318.63 o 
   2  11  10      752.29      827.82     78.81 o 
   3  11  10     3635.85     3210.31    137.87 o 
   4  11  10      313.90      167.76     52.22 o 
   5  11  10      418.98      255.57     65.98 o 
   6  11  10        8.56        8.88     44.56 o 
   0  12  10     5802.66     7212.24    147.35 o 
   1  12  10       43.50       39.83     34.75 o 
   2  12  10     4880.35     5663.13    191.87 o 
   3  12  10       65.53       40.81     46.92 o 
   4  12  10       29.66       37.20     51.36 o 
   5  12  10       45.65       12.77     55.11 o 
   1  13  10     3762.88     4776.36    131.61 o 
   2  13  10       47.97       45.58     39.38 o 
   3  13  10      375.83      439.30     74.17 o 
  -4 -12  11      825.72     1046.55    102.15 o 
  -3 -12  11      319.32      430.09     72.21 o 
  -2 -12  11     2006.84     2369.66    127.84 o 
  -1 -12  11      366.68      380.83     63.89 o 
   0 -12  11     4881.59     5595.15    188.32 o 
   1 -12  11       14.56      -15.82     46.64 o 
  -5 -11  11      812.24      900.33     90.48 o 
  -4 -11  11      758.15      962.69     93.53 o 
  -3 -11  11     2619.47     3509.97    154.06 o 
  -2 -11  11      433.76      453.53     65.56 o 
  -1 -11  11     5078.94     5909.30    180.48 o 
   0 -11  11      127.70      143.28     47.76 o 
   1 -11  11     1674.45     1696.22    106.90 o 
   2 -11  11       67.08       77.88     47.75 o 
  -5 -10  11      750.73      872.20     88.11 o 
  -4 -10  11     4182.07     4625.49    168.03 o 
  -3 -10  11      700.66      747.82     73.93 o 
  -2 -10  11     6287.61     7568.01    454.72 o 
  -1 -10  11      601.35      629.18     66.98 o 
   0 -10  11     3229.85     3363.90    130.26 o 
   1 -10  11      155.45      124.96     41.24 o 
   2 -10  11      175.64      110.80     41.24 o 
   3 -10  11      444.63      297.12     54.59 o 
  -6  -9  11      211.79      229.10     54.98 o 
  -5  -9  11     2648.70     2616.33    129.67 o 
  -4  -9  11     1413.93     1582.98    101.72 o 
  -3  -9  11     8285.99    10476.68    238.98 o 
  -2  -9  11      236.90      224.44     48.67 o 
  -1  -9  11     7784.68    10103.99   1013.51 o 
   0  -9  11      348.82      318.90     47.92 o 
   1  -9  11      285.28      169.15     40.69 o 
   2  -9  11      378.29      315.99     50.14 o 
   3  -9  11       21.50       16.38     38.17 o 
   4  -9  11     1828.46     1622.18    106.22 o 
  -6  -8  11     1101.45     1054.32     92.75 o 
  -5  -8  11      850.11      929.42     85.77 o 
  -4  -8  11     9893.25    11522.81    253.23 o 
  -3  -8  11       84.08       67.19     36.23 o 
  -2  -8  11    11690.20    12753.49    505.90 o 
  -1  -8  11      260.88      271.62     32.21 o 
   0  -8  11      701.56      759.20     63.10 o 
   1  -8  11      601.35      536.69     55.86 o 
   2  -8  11      260.82      220.53     44.44 o 
   3  -8  11     4682.09     4452.04    151.31 o 
   4  -8  11       91.58       71.08     41.09 o 
   5  -8  11     2346.80     2370.82    129.30 o 
  -7  -7  11      124.75      169.23     66.78 o 
  -6  -7  11      363.29      331.25     66.39 o 
  -5  -7  11     4234.31     4080.93    146.15 o 
  -4  -7  11      570.47      629.04     64.75 o 
  -3  -7  11    10292.78    11719.67    234.13 o 
  -2  -7  11      259.74      299.81     29.89 o 
  -1  -7  11     6783.38     7682.31    320.07 o 
   0  -7  11      114.48       88.38     21.70 o 
   1  -7  11       51.08       56.50     29.01 o 
   2  -7  11     4455.94     4240.57    137.79 o 
   3  -7  11       66.08       97.87     40.95 o 
   4  -7  11     6727.22     6121.75    186.38 o 
   5  -7  11        0.01      -23.74     23.74 o 
  -7  -6  11      849.22      969.62    100.21 o 
  -6  -6  11     3057.21     3101.72    134.37 o 
  -5  -6  11      223.32      211.34     49.43 o 
  -4  -6  11     4651.46     4913.94    152.26 o 
  -3  -6  11      159.16      188.14     39.57 o 
  -2  -6  11     7117.19     7121.07    161.94 o 
  -1  -6  11     1128.69     1095.77     44.32 o 
   0  -6  11       16.72       28.50     15.84 o 
   1  -6  11      799.60      726.92     58.26 o 
   2  -6  11      142.73      132.46     36.10 o 
   3  -6  11    12073.17    10913.44    227.03 o 
   4  -6  11       71.85       54.83     38.31 o 
   5  -6  11     4316.29     4127.85    162.21 o 
   6  -6  11      311.23      254.83     56.66 o 
  -7  -5  11     2124.96     2349.47    137.20 o 
  -6  -5  11       76.18       67.05     44.70 o 
  -5  -5  11     4622.19     5048.20    162.55 o 
  -4  -5  11      243.87      322.88     47.77 o 
  -3  -5  11     3922.64     3890.32    123.88 o 
  -2  -5  11       80.79      103.43     29.99 o 
  -1  -5  11      593.80      618.84     33.90 o 
   0  -5  11       70.39       75.47     17.20 o 
   1  -5  11      146.78      138.38     22.49 o 
   2  -5  11     9906.36     9082.90    184.61 o 
   3  -5  11       18.19       38.17     29.70 o 
   4  -5  11     6789.86     6295.63    179.69 o 
   5  -5  11      159.95      122.46     43.60 o 
   6  -5  11     1674.87     1843.02    120.82 o 
  -7  -4  11     1646.74     1653.74    114.55 o 
  -6  -4  11     7907.46     8577.58    222.37 o 
  -5  -4  11        1.02       -2.64     35.26 o 
  -4  -4  11     7431.32     7730.97    182.64 o 
  -3  -4  11      628.23      661.62     59.91 o 
  -2  -4  11     8372.37     7905.72    162.46 o 
  -1  -4  11      830.57      768.19     60.01 o 
   0  -4  11      664.83      614.83     31.06 o 
   1  -4  11     3834.68     3546.86    115.28 o 
   2  -4  11       32.98       32.90     25.13 o 
   3  -4  11    16375.38    15935.03    272.29 o 
   4  -4  11      380.06      312.13     52.78 o 
   5  -4  11     3463.15     3393.31    144.86 o 
   6  -4  11     1005.70     1010.14     94.27 o 
   7  -4  11       88.24       71.77     41.23 o 
  -7  -3  11     8396.46     9367.76    248.81 o 
  -6  -3  11       32.46       38.03     38.87 o 
  -5  -3  11    10761.50    10658.66    223.99 o 
  -4  -3  11     3717.83     3867.87    134.71 o 
  -3  -3  11     5728.14     5641.95    141.45 o 
  -2  -3  11     1973.54     1876.80     78.52 o 
  -1  -3  11      194.26      149.31     22.50 o 
   0  -3  11     6394.84     5983.14     87.61 o 
   1  -3  11       14.00       12.88     13.35 o 
   2  -3  11    17508.46    16655.16    230.19 o 
   3  -3  11      255.59      215.96     43.33 o 
   4  -3  11     4530.77     4816.74    159.29 o 
   5  -3  11      937.52      803.43     80.23 o 
   6  -3  11      533.53      550.59     73.22 o 
   7  -3  11      313.08      355.52     68.60 o 
  -7  -2  11       37.86       56.54     28.12 o 
  -6  -2  11    11442.67    12499.91    268.82 o 
  -5  -2  11     1393.56     1425.90     89.49 o 
  -4  -2  11     6747.00     6730.25    168.52 o 
  -3  -2  11     1910.88     1764.29     83.51 o 
  -2  -2  11      579.03      546.42     45.18 o 
  -1  -2  11     7426.90     7249.57     91.80 o 
   0  -2  11     1408.29     1259.96     40.80 o 
   1  -2  11    21303.88    21054.98    335.07 o 
   2  -2  11      473.13      412.52     29.25 o 
   3  -2  11    16327.86    16517.64    166.76 o 
   4  -2  11     1105.31     1029.96     79.16 o 
   5  -2  11     1713.69     1816.72    110.30 o 
   6  -2  11      632.78      743.71     85.46 o 
   7  -2  11       25.74      -17.21     32.62 o 
  -7  -1  11     8426.72     8221.02    375.61 o 
  -6  -1  11      231.67      207.04     48.60 o 
  -5  -1  11     6133.98     6225.15    171.08 o 
  -4  -1  11     4842.67     4871.26    142.61 o 
  -3  -1  11      923.62      820.97     59.95 o 
  -2  -1  11       42.09      229.33     34.01 o 
  -1  -1  11     1336.04     1377.49     51.82 o 
   0  -1  11    20892.77    21208.79    177.36 o 
   1  -1  11      957.11      929.61     38.61 o 
   2  -1  11    26839.05    27811.90    480.76 o 
   3  -1  11     4020.11     4206.77    129.05 o 
   4  -1  11     4988.77     5643.48    174.81 o 
   5  -1  11     1165.56     1184.36     98.08 o 
   6  -1  11       16.03       36.64     46.78 o 
   7  -1  11       73.76       84.40     47.89 o 
  -7   0  11      406.04      456.84     44.50 o 
  -6   0  11     4922.33     5028.89    138.05 o 
  -5   0  11      161.17      227.43     46.24 o 
  -4   0  11     2003.69     2029.11     92.28 o 
  -3   0  11      965.15      833.98     57.59 o 
  -2   0  11       29.09       24.85     24.15 o 
  -1   0  11     5486.74     5506.91     77.42 o 
   0   0  11       25.18       62.54     15.66 o 
   1   0  11    27765.97    30329.83    326.11 o 
   2   0  11     1805.72     1936.19     98.03 o 
   3   0  11    10185.70    11076.28    584.24 o 
   4   0  11     3201.40     3855.64    150.40 o 
   5   0  11     2661.71     2861.10    139.82 o 
   6   0  11       33.89       66.49     48.58 o 
   7   0  11      584.17      598.97     82.81 o 
  -7   1  11     4784.79     4511.91    112.49 o 
  -6   1  11     1094.72      998.17    124.68 o 
  -5   1  11     1713.27     1601.60     90.66 o 
  -4   1  11      405.31      413.43     49.46 o 
  -3   1  11       28.17        5.41     25.54 o 
  -2   1  11      883.16      891.38     60.37 o 
  -1   1  11     1278.65     1298.86     40.74 o 
   0   1  11    26031.82    28152.80    681.79 o 
   1   1  11     1592.97     1509.91     98.83 o 
   2   1  11    13721.33    14406.45   1009.09 o 
   3   1  11     6298.25     6911.85    184.00 o 
   4   1  11     2801.19     2966.56    133.52 o 
   5   1  11       17.28       24.85     43.59 o 
   6   1  11       76.55       62.89     48.59 o 
   7   1  11     1491.35     1617.98    122.88 o 
  -7   2  11     2449.92     2496.15    122.77 o 
  -6   2  11     1328.30     1172.96     58.22 o 
  -5   2  11      100.29       86.63     36.93 o 
  -4   2  11      131.95      104.27     34.85 o 
  -3   2  11     1374.96     1402.02     78.80 o 
  -2   2  11       11.59      267.34     40.81 o 
  -1   2  11     8630.30     9345.53    184.67 o 
   0   2  11     1132.25     1195.72     46.30 o 
   1   2  11    19979.95    19875.77    330.40 o 
   2   2  11     2291.74     2091.78     94.80 o 
   3   2  11      982.28      967.22     78.61 o 
   4   2  11     1844.18     2026.41    118.60 o 
   5   2  11     1399.44     1473.26    110.66 o 
   6   2  11      939.61      933.14     91.91 o 
   7   2  11      308.30      249.84     65.27 o 
   8   2  11     1183.06     1116.55    106.94 o 
  -6   3  11     2963.58     2617.86    120.39 o 
  -5   3  11      564.15      573.99     59.61 o 
  -4   3  11      492.48      459.05     52.80 o 
  -3   3  11      125.01      132.59     36.24 o 
  -2   3  11     7467.82     7574.03    170.71 o 
  -1   3  11      222.71      298.73     43.61 o 
   0   3  11    32298.69    34530.49    273.58 o 
   1   3  11     6245.04     6834.57    162.44 o 
   2   3  11     5858.54     5784.19    157.43 o 
   3   3  11     6181.86     6939.05    198.12 o 
   4   3  11       17.67       14.30     42.48 o 
   5   3  11       73.70       64.41     45.26 o 
   6   3  11      459.42      415.23     72.24 o 
   7   3  11     2404.82     2714.33    152.34 o 
   8   3  11       60.95       24.15     47.20 o 
  -6   4  11      120.14       84.13     40.26 o 
  -5   4  11      134.41      165.91     42.62 o 
  -4   4  11        8.57       29.01     30.95 o 
  -3   4  11     9474.77     9418.11    198.56 o 
  -2   4  11      103.37       77.19     33.74 o 
  -1   4  11    22590.11    25553.68    342.50 o 
   0   4  11     7654.48     7767.27    262.98 o 
   1   4  11    19934.37    19082.63    275.10 o 
   2   4  11     5100.06     5450.97    164.38 o 
   3   4  11        6.60       55.38     42.89 o 
   4   4  11      197.36      147.61     51.80 o 
   5   4  11        9.00        0.83     47.75 o 
   6   4  11     3819.45     4121.88    182.97 o 
   7   4  11        6.49        2.50     44.83 o 
   8   4  11     2123.96     1921.53    135.65 o 
  -6   5  11     1042.17     1095.06     88.43 o 
  -4   5  11     1875.21     1703.64     91.37 o 
  -3   5  11       99.94      112.73     37.62 o 
  -2   5  11    11073.61    11749.79    226.31 o 
  -1   5  11     7597.88     7795.87    184.09 o 
   0   5  11    23276.46    23380.18   1029.95 o 
   1   5  11    13421.94    14007.31    246.34 o 
   2   5  11     4784.10     4478.76    141.32 o 
   3   5  11     2059.29     1897.31    102.35 o 
   4   5  11      581.90      611.20     81.16 o 
   5   5  11     1341.52     1227.72    104.93 o 
   6   5  11      189.45      229.80     63.87 o 
   7   5  11     5776.41     5912.68    228.45 o 
  -5   6  11       13.36       17.63     38.73 o 
  -4   6  11       67.94       68.02     34.70 o 
  -3   6  11     8076.13     8234.39    193.10 o 
  -2   6  11     3601.28     3514.03    125.14 o 
  -1   6  11    10593.02    11532.27    231.92 o 
   0   6  11    17511.02    16938.31    255.79 o 
   1   6  11     1955.97     1647.15     84.48 o 
   2   6  11     2868.84     2909.17    123.34 o 
   3   6  11      478.92      479.08     62.53 o 
   5   6  11      129.06      129.81     54.70 o 
   6   6  11     6279.18     5520.00    199.44 o 
   7   6  11     1249.25     1114.96    105.43 o 
  -5   7  11       60.27      188.10     60.80 o 
  -3   7  11      259.98      244.41     46.52 o 
  -2   7  11    11359.03    12152.86    248.38 o 
  -1   7  11     2258.72     2639.78    115.60 o 
   0   7  11     3279.30     2954.93    107.47 o 
   1   7  11     2106.62     1697.36     85.19 o 
   2   7  11      277.50      252.21     46.11 o 
   3   7  11      516.91      590.67     70.86 o 
   4   7  11       23.86       24.71     40.53 o 
   5   7  11     3593.95     2947.37    139.17 o 
   6   7  11      382.87      408.91     72.78 o 
   7   7  11     3440.73     2846.84    154.10 o 
  -4   8  11       72.40       49.28     52.20 o 
  -3   8  11     8883.29     9133.69    215.40 o 
  -2   8  11     2668.76     3054.42    127.08 o 
  -1   8  11     7350.91     8881.86    214.67 o 
   0   8  11     6077.99     5490.88    144.27 o 
   1   8  11      116.09       53.03     34.85 o 
   2   8  11       96.65       54.28     34.57 o 
   3   8  11      321.67      214.17     48.33 o 
   4   8  11     4773.32     4217.29    166.24 o 
   5   8  11      338.61      324.02     61.11 o 
   6   8  11     2611.09     2263.05    143.04 o 
   7   8  11     3493.16     3062.15    158.84 o 
  -4   9  11     3973.08     4652.92    192.35 o 
  -2   9  11     9176.82    11351.70    251.34 o 
  -1   9  11     4717.75     5790.91    182.43 o 
   0   9  11      154.61      213.96     47.35 o 
   1   9  11     1804.59     1676.40     95.69 o 
   2   9  11      247.30      165.25     43.74 o 
   3   9  11     3888.01     3224.19    137.99 o 
   4   9  11      697.24      550.08     73.24 o 
   5   9  11     3505.54     2640.03    138.39 o 
   6   9  11     1824.15     1544.39    123.49 o 
  -3  10  11     5756.35     7303.97    237.32 o 
  -1  10  11     5362.15     6319.52    197.55 o 
   0  10  11     2831.48     3159.48     89.52 o 
   1  10  11      835.75      822.54     75.76 o 
   2  10  11      512.63      407.63     57.93 o 
   3  10  11      179.56      102.61     42.07 o 
   4  10  11     8209.19     6351.74    198.64 o 
   5  10  11     1247.99     1099.81    103.07 o 
   6  10  11     1422.02     1096.41    108.65 o 
  -1  11  11     3172.49     3919.22    161.59 o 
   1  11  11      136.74      144.25     51.92 o 
   2  11  11      170.64      218.68     54.98 o 
   3  11  11     4544.32     4237.12    161.28 o 
   4  11  11     1933.68     1506.43    113.91 o 
   5  11  11     3142.72     2452.31    142.58 o 
   1  12  11       12.98       23.74     49.14 o 
   2  12  11      904.28      755.94     82.02 o 
   3  12  11     1494.21     1442.91    113.40 o 
   4  12  11     3195.34     2624.86    138.40 o 
  -1 -12  12      100.43      115.22     51.78 o 
   0 -12  12        6.18       12.35     49.55 o 
  -4 -11  12      602.83      673.15     82.25 o 
  -3 -11  12     1415.10     1830.90    119.79 o 
  -1 -11  12        0.05       67.60     44.14 o 
   0 -11  12      678.89      706.20     78.10 o 
   1 -11  12      503.06      567.62     72.93 o 
   2 -11  12     1906.21     2055.82    122.52 o 
  -5 -10  12      980.57     1090.76     94.95 o 
  -4 -10  12     2636.00     2986.75    138.57 o 
  -3 -10  12      314.11      294.98     58.61 o 
  -2 -10  12      225.21      274.52     55.68 o 
  -1 -10  12      458.11      416.74     60.57 o 
   0 -10  12      854.07      862.00     77.71 o 
   1 -10  12     1392.72     1355.31     93.22 o 
   2 -10  12      845.00      732.66     70.61 o 
   3 -10  12     3069.32     2877.66    135.44 o 
  -5  -9  12     3999.61     4469.18    170.32 o 
  -4  -9  12       32.47       60.10     45.11 o 
  -3  -9  12      357.56      370.70     60.42 o 
  -2  -9  12      995.61     1112.71     88.16 o 
  -1  -9  12     1073.06     1060.32     79.27 o 
   0  -9  12     2764.44     2676.26    111.19 o 
   1  -9  12     2338.18     2089.67     97.99 o 
   2  -9  12     5131.64     4680.34    154.89 o 
   3  -9  12      411.96      380.86     60.98 o 
   4  -9  12     2089.66     1866.19    118.10 o 
  -6  -8  12     4642.31     5118.76    183.61 o 
  -5  -8  12        9.47       43.31     37.75 o 
  -4  -8  12     1907.86     1915.85    104.32 o 
  -3  -8  12      294.85      235.12     48.75 o 
  -2  -8  12       65.01       61.77     38.18 o 
  -1  -8  12     4798.46     5594.03    196.05 o 
   0  -8  12     3671.55     3211.73    109.45 o 
   1  -8  12     4685.03     4294.01    135.40 o 
   2  -8  12     1038.86      954.13     74.96 o 
   3  -8  12     6663.35     6107.97    181.98 o 
   4  -8  12       83.53      101.90     48.87 o 
  -6  -7  12      113.89       73.72     54.00 o 
  -5  -7  12     3683.12     3910.84    148.21 o 
  -4  -7  12      497.20      521.40     63.77 o 
  -3  -7  12       14.07       -2.91     31.09 o 
  -2  -7  12     3878.76     4520.72    146.58 o 
  -1  -7  12     1806.72     1958.16     65.13 o 
   0  -7  12     7403.34     8065.93    904.20 o 
   1  -7  12     1008.28      916.12     66.48 o 
   2  -7  12    10475.08     9802.41    215.73 o 
   3  -7  12       52.62       75.52     40.67 o 
   4  -7  12     1107.16      942.19     86.08 o 
   5  -7  12       15.82       26.93     30.95 o 
  -6  -6  12     4428.71     4951.61    178.29 o 
  -5  -6  12      120.03      114.26     42.90 o 
  -4  -6  12       71.62       68.02     36.37 o 
  -3  -6  12      347.23      324.61     50.56 o 
  -2  -6  12      641.66      559.28     54.48 o 
  -1  -6  12    10845.27    11147.38    137.99 o 
   0  -6  12      475.23      464.67     44.25 o 
   1  -6  12     8442.01     8093.38    176.52 o 
   2  -6  12       14.50       34.29     30.26 o 
   3  -6  12     6270.40     5632.37    165.59 o 
   4  -6  12        2.35       24.71     32.76 o 
   5  -6  12        5.67       -0.97     29.98 o 
  -7  -5  12     5434.64     5702.41    198.67 o 
  -6  -5  12       16.22       18.18     40.67 o 
  -5  -5  12     1625.79     1434.59     92.16 o 
  -4  -5  12      672.32      586.09     61.01 o 
  -3  -5  12      545.62      591.13     59.06 o 
  -2  -5  12     4089.18     4265.07    130.50 o 
  -1  -5  12      739.25      766.35     38.67 o 
   0  -5  12     8723.16     8621.06    118.12 o 
   1  -5  12       55.96       38.17     22.28 o 
   2  -5  12     8498.37     7556.81    172.88 o 
   3  -5  12      180.34      146.07     38.18 o 
   4  -5  12      332.81      259.44     51.53 o 
   5  -5  12      118.02       97.18     46.23 o 
   6  -5  12      693.22      531.80     75.59 o 
  -7  -4  12      185.97      283.10     69.84 o 
  -6  -4  12     2155.48     2445.59    129.70 o 
  -5  -4  12      108.76      110.09     46.65 o 
  -4  -4  12     1320.76     1151.45     79.88 o 
  -3  -4  12      838.42      657.97     58.96 o 
  -2  -4  12      315.40      289.74     39.86 o 
  -1  -4  12    13732.38    13567.46    433.67 o 
   0  -4  12       77.45       83.00     18.53 o 
   1  -4  12     4785.42     4535.33     89.72 o 
   2  -4  12       84.10       96.21     33.32 o 
   3  -4  12      877.61      858.37     68.41 o 
   4  -4  12       39.90       56.36     38.17 o 
   5  -4  12       26.93       56.08     47.47 o 
   6  -4  12     2044.35     1935.52    126.46 o 
  -7  -3  12     2663.39     2944.42    150.41 o 
  -6  -3  12      419.17      551.45     73.06 o 
  -5  -3  12      137.40      169.52     47.07 o 
  -4  -3  12     1504.61     1363.26     84.79 o 
  -3  -3  12     3476.14     3253.46    112.01 o 
  -2  -3  12    19341.73    18883.37    269.59 o 
  -1  -3  12     1503.58     1450.87     45.46 o 
   0  -3  12    19676.57    19289.53    174.68 o 
   1  -3  12      180.19      185.67     28.33 o 
   2  -3  12     3039.59     2991.02     68.55 o 
   3  -3  12      135.05      169.11     38.60 o 
   4  -3  12      218.08      213.99     48.88 o 
   5  -3  12     1306.80     1224.81     97.95 o 
   6  -3  12      446.54      397.14     69.45 o 
   7  -3  12     1859.64     1783.75    128.08 o 
  -7  -2  12     1929.43     2025.43    139.17 o 
  -6  -2  12       19.80       28.87     41.64 o 
  -5  -2  12      457.45      385.09     58.49 o 
  -4  -2  12     3188.53     2956.55    115.95 o 
  -3  -2  12    15986.53    14256.64    239.31 o 
  -2  -2  12      361.57      386.47     43.06 o 
  -1  -2  12    34432.66    33782.01    265.02 o 
   0  -2  12      283.86      263.52     24.31 o 
   1  -2  12    10779.41    10441.12    125.96 o 
   2  -2  12      167.68      166.78     22.08 o 
   3  -2  12     1408.44     1479.72     87.71 o 
   4  -2  12      779.72     1749.87    100.93 o 
   5  -2  12      248.08      254.13     61.93 o 
   6  -2  12     6524.10     7219.91    231.61 o 
   7  -2  12       10.43       68.15     46.92 o 
  -7  -1  12      180.61      182.29     36.34 o 
  -6  -1  12       51.38      102.72     45.53 o 
  -5  -1  12      740.58      693.17     68.25 o 
  -4  -1  12     8938.09     8475.29    193.58 o 
  -3  -1  12      386.64      388.56     47.37 o 
  -2  -1  12    17055.81    16495.42    250.95 o 
  -1  -1  12        9.98        9.02     23.74 o 
   0  -1  12    20500.01    21664.90    384.99 o 
   1  -1  12       51.75       70.43     18.29 o 
   2  -1  12     1172.54     1185.44     58.60 o 
   3  -1  12        5.57       28.82     19.42 o 
   4  -1  12     1020.40     1124.03     90.69 o 
   5  -1  12     4440.94     4631.01    176.65 o 
   6  -1  12      113.93      112.87     57.06 o 
   7  -1  12     3363.24     3942.53    185.63 o 
  -7   0  12     1009.75     1025.38     60.90 o 
  -6   0  12      750.84      891.02     83.11 o 
  -5   0  12     3112.04     2864.58    120.34 o 
  -4   0  12     1787.54     1729.16     91.24 o 
  -3   0  12    21924.16    21654.91    303.65 o 
  -2   0  12       31.43       27.48     25.96 o 
  -1   0  12    13743.48    14292.07    226.43 o 
   0   0  12     2429.99     2342.86     59.30 o 
   1   0  12    10014.17    10424.54    298.79 o 
   2   0  12       17.55       57.17     19.55 o 
   3   0  12     2813.05     2785.16     86.18 o 
   4   0  12     2833.85     2836.57     77.50 o 
   5   0  12       18.80      309.96     66.77 o 
   6   0  12    10154.97    11495.49    299.29 o 
   7   0  12      223.79      227.58     63.60 o 
  -7   1  12      363.73      360.48     43.15 o 
  -6   1  12      255.90      200.80     51.80 o 
  -5   1  12     1543.67     1394.06     89.09 o 
  -4   1  12    14506.66    14265.47    251.69 o 
  -3   1  12      150.45      121.91     34.99 o 
  -2   1  12     6758.31     6834.46    161.81 o 
  -1   1  12     1981.52     1955.90     85.22 o 
   0   1  12     6841.95     7116.73    104.60 o 
   1   1  12      155.02      166.71     24.25 o 
   2   1  12      480.80      489.36     38.98 o 
   3   1  12     1188.83     1256.62     88.38 o 
   4   1  12       82.75       91.35     47.20 o 
   5   1  12     8909.42     9798.48    260.08 o 
   6   1  12      118.37      130.36     57.89 o 
   7   1  12     3174.55     3742.83    182.10 o 
  -6   2  12     1812.42     1737.69     72.22 o 
  -5   2  12     5647.33     5394.59    162.79 o 
  -4   2  12      425.48      366.47     51.54 o 
  -3   2  12    19621.27    20432.78    305.64 o 
  -2   2  12     1371.48     1315.74     74.91 o 
  -1   2  12     3826.10     3942.70    124.37 o 
   0   2  12     1069.76     1098.45     46.05 o 
   1   2  12     1052.39     1038.84     46.69 o 
   2   2  12     1158.57     1176.50     83.37 o 
   3   2  12     1649.30     1874.65    114.38 o 
   4   2  12     5885.28     6915.82    210.77 o 
   5   2  12       34.05       61.49     47.89 o 
   6   2  12     7220.81     8109.96    248.02 o 
   7   2  12      566.91      681.89     90.03 o 
  -6   3  12     2552.40     2234.60     80.68 o 
  -5   3  12      372.62      362.24     52.92 o 
  -4   3  12    19503.13    19393.24    310.80 o 
  -3   3  12     1610.32     1583.27     88.29 o 
  -2   3  12     9196.73     9358.98    197.22 o 
  -1   3  12     1601.73     1614.95     85.26 o 
   0   3  12       19.18       58.32     21.24 o 
   1   3  12      802.25      875.23     65.85 o 
   2   3  12      421.94      512.55     62.80 o 
   3   3  12     7020.53     7739.88    212.69 o 
   4   3  12      111.10      174.52     57.48 o 
   5   3  12     7320.04     8848.62    271.10 o 
   6   3  12      841.90      927.63     98.42 o 
   7   3  12      721.31      705.83     90.75 o 
  -6   4  12      764.06      747.96     76.16 o 
  -5   4  12     6413.18     6137.59    174.72 o 
  -4   4  12      154.86      154.53     43.60 o 
  -3   4  12    14870.44    15209.83    266.44 o 
  -2   4  12     1417.17     1388.72     83.53 o 
  -1   4  12     3058.22     3374.75    123.82 o 
   0   4  12       71.13       73.32     23.05 o 
   1   4  12      795.45      835.18     65.64 o 
   2   4  12     3839.42     4138.84    146.59 o 
   3   4  12       61.71       19.30     42.48 o 
   4   4  12    14568.27    16289.56    336.22 o 
   5   4  12      469.95      438.87     72.24 o 
   6   4  12     2352.46     2500.15    151.09 o 
   7   4  12     2226.92     2288.42    148.37 o 
  -4   5  12     9828.80    10117.07    224.44 o 
  -3   5  12     1998.83     1956.14    100.18 o 
  -2   5  12     6618.33     6971.77    183.99 o 
  -1   5  12      564.98      524.47     59.90 o 
   0   5  12       11.40       14.17     19.46 o 
   1   5  12     4299.10     4245.62    135.50 o 
   2   5  12      298.13      234.31     44.72 o 
   3   5  12    26346.22    28674.41    430.49 o 
   4   5  12     1170.48     1223.91    103.23 o 
   5   5  12     7766.09     7779.33    233.90 o 
   6   5  12     2965.70     2976.26    162.13 o 
   7   5  12       29.57       35.40     50.11 o 
  -5   6  12     4245.46     4595.84    176.53 o 
  -4   6  12      716.72      664.45     68.65 o 
  -3   6  12     3879.50     3634.06    134.63 o 
  -2   6  12      152.06      163.14     43.60 o 
  -1   6  12     6126.97     6923.49    187.33 o 
   0   6  12     1438.27     1536.63    148.13 o 
   1   6  12       13.53       13.46     31.93 o 
   2   6  12     7064.85     6893.78    185.64 o 
   3   6  12     2457.83     2475.52    125.83 o 
   4   6  12    17310.76    18043.10    356.38 o 
   5   6  12     2050.31     2036.40    128.32 o 
   6   6  12      316.62      274.29     66.52 o 
   7   6  12     1883.66     1749.27    129.34 o 
  -5   7  12      890.71     1039.30    103.69 o 
  -3   7  12     1273.04     1183.20     87.92 o 
  -2   7  12     2085.40     2067.74    106.74 o 
  -1   7  12      412.62      423.55     57.23 o 
   0   7  12      528.15      510.38     41.64 o 
   1   7  12     2781.13     2374.50    105.39 o 
   2   7  12      562.51      498.59     60.31 o 
   3   7  12    11126.14    10031.38    238.52 o 
   4   7  12     3045.17     2798.68    137.92 o 
   5   7  12     1432.54     1334.96    112.44 o 
   6   7  12     1129.53     1061.37    105.97 o 
   7   7  12      353.35      236.65     63.19 o 
  -3   8  12       43.16       43.86     39.56 o 
  -2   8  12        5.25       41.78     40.11 o 
  -1   8  12      307.94      297.49     55.97 o 
   1   8  12       36.35       67.05     36.92 o 
   2   8  12     6330.98     5455.19    168.59 o 
   3   8  12     2921.22     2872.71    136.36 o 
   4   8  12     5548.74     4439.51    171.05 o 
   5   8  12     1129.77      850.87     86.09 o 
   6   8  12        0.25       27.62     49.97 o 
  -2   9  12       11.55        9.72     42.89 o 
  -1   9  12     3364.45     4049.93    158.07 o 
   1   9  12     6650.71     6156.33    172.39 o 
   2   9  12      833.43      838.13     77.85 o 
   3   9  12     7089.12     5909.42    185.98 o 
   4   9  12     4615.34     4004.01    173.79 o 
   5   9  12      183.51      205.63     62.06 o 
   6   9  12      432.13      372.25     79.87 o 
  -2  10  12      226.69      238.27     59.71 o 
  -1  10  12        0.95       85.92     51.36 o 
   1  10  12      382.38      398.08     57.50 o 
   2  10  12     6375.71     5864.91    179.80 o 
   3  10  12     3490.79     3145.19    138.81 o 
   4  10  12      560.45      446.81     73.64 o 
   5  10  12     1029.78      672.80     88.01 o 
  -1  11  12     2897.16     3667.89    164.84 o 
   1  11  12     7167.36     7822.50    214.50 o 
   2  11  12     3538.47     3629.82    152.48 o 
   3  11  12     3586.34     3366.25    155.27 o 
   4  11  12     2062.97     1572.64    117.27 o 
   1  12  12     2270.72     2450.21    131.51 o 
   2  12  12     4149.79     4159.42    166.14 o 
   3  12  12     1875.77     1774.78    116.81 o 
  -3 -11  13      901.86     1170.13     96.05 o 
  -1 -11  13     2158.57     2383.30    122.72 o 
   0 -11  13     2005.90     2161.94    118.92 o 
   1 -11  13      658.49      667.23     79.62 o 
  -4 -10  13     1425.26     1575.01    110.19 o 
  -3 -10  13      677.31      776.64     78.79 o 
  -2 -10  13     2678.37     3247.50    142.50 o 
  -1 -10  13     3700.52     3820.43    141.07 o 
   0 -10  13      978.43      924.29     82.03 o 
   1 -10  13     1171.35     1142.91     89.56 o 
   2 -10  13      151.09      144.81     50.81 o 
  -5  -9  13      501.51      491.62     71.54 o 
  -4  -9  13      194.35      197.86     54.29 o 
  -3  -9  13     4940.72     6170.81    193.17 o 
  -2  -9  13     5136.78     5900.20    177.45 o 
  -1  -9  13     3294.79     3374.89    125.65 o 
   0  -9  13     2898.80     2942.90    121.94 o 
   1  -9  13      236.85      210.79     45.96 o 
   2  -9  13      334.25      338.45     58.33 o 
   3  -9  13      270.19      236.21     56.38 o 
  -5  -8  13       65.18       43.73     44.56 o 
  -4  -8  13     4281.21     4709.56    164.43 o 
  -3  -8  13     3621.57     4208.83    154.79 o 
  -2  -8  13     6358.45     7274.85    195.03 o 
  -1  -8  13    10485.91    12707.54    624.76 o 
   0  -8  13      896.33      724.92     64.65 o 
   1  -8  13      237.76      223.71     45.69 o 
   2  -8  13      177.60      115.52     43.04 o 
   3  -8  13      424.00      270.03     52.78 o 
   4  -8  13      781.11      676.27     84.50 o 
  -6  -7  13       74.47       47.61     41.37 o 
  -5  -7  13     1606.96     1623.67    107.03 o 
  -4  -7  13     1481.23     1728.04    104.51 o 
  -3  -7  13     6031.94     6108.39    172.34 o 
  -2  -7  13    11847.53    13374.60    256.13 o 
  -1  -7  13     1867.67     1997.30     67.20 o 
   0  -7  13     4069.60     4065.32    125.76 o 
   1  -7  13      144.05      153.28     40.40 o 
   2  -7  13      333.45      242.64     51.11 o 
   3  -7  13     1250.68      942.88     82.91 o 
   4  -7  13     1359.30     1258.20     97.80 o 
   5  -7  13     1494.90     1362.67    114.65 o 
  -6  -6  13      772.19      621.09     76.85 o 
  -5  -6  13      484.32      534.28     69.32 o 
  -4  -6  13     5467.54     5999.92    183.21 o 
  -3  -6  13     6169.42     6231.27    170.76 o 
  -2  -6  13     4429.30     4360.35    140.01 o 
  -1  -6  13    11497.49    11388.65    347.42 o 
   0  -6  13       22.09       43.82     20.10 o 
   1  -6  13      289.29      240.54     42.91 o 
   2  -6  13      651.90      540.62     58.93 o 
   3  -6  13     2292.95     1984.13    104.68 o 
   4  -6  13     2335.44     1866.65    108.57 o 
   5  -6  13     1064.46     1048.12    102.20 o 
  -6  -5  13      322.68      401.35     72.49 o 
  -5  -5  13     3161.72     3342.62    147.25 o 
  -4  -5  13     5075.55     5081.19    157.20 o 
  -3  -5  13     3599.92     3719.65    132.23 o 
  -2  -5  13     6690.84     6017.59    155.46 o 
  -1  -5  13      383.34      408.82     45.70 o 
   0  -5  13     2299.64     2341.53    109.48 o 
   1  -5  13     1012.95     1024.90     44.42 o 
   2  -5  13      245.10      142.34     38.47 o 
   3  -5  13     3611.92     3072.84    125.22 o 
   4  -5  13      656.39      598.11     70.87 o 
   5  -5  13     3968.27     3771.06    164.04 o 
  -6  -4  13     4078.06     3970.77    158.47 o 
  -5  -4  13     4546.71     4319.30    157.27 o 
  -4  -4  13     4917.93     4837.78    157.74 o 
  -3  -4  13    10203.65     9338.52    200.95 o 
  -2  -4  13       50.92       53.17     28.87 o 
  -1  -4  13     4343.08     3884.71    115.72 o 
   0  -4  13      196.83      152.28     22.38 o 
   1  -4  13      251.92      223.61     24.24 o 
   2  -4  13     1909.52     1802.74     90.72 o 
   3  -4  13     1586.69     1454.44     87.30 o 
   4  -4  13     2805.85     2627.59    127.66 o 
   5  -4  13       84.38       64.00     51.92 o 
   6  -4  13     4066.11     4227.50    184.85 o 
  -6  -3  13     2554.91     2798.71    140.79 o 
  -5  -3  13     4618.35     4631.42    164.02 o 
  -4  -3  13    20531.93    20972.83    329.44 o 
  -3  -3  13       37.89       38.03     28.32 o 
  -2  -3  13     5833.44     5321.06    141.79 o 
  -1  -3  13     1644.06     1463.83     73.83 o 
   0  -3  13      342.90      382.08     29.08 o 
   1  -3  13     1933.61     1746.05     54.94 o 
   2  -3  13     3102.92     3023.76     72.33 o 
   3  -3  13     5343.14     4798.83    151.38 o 
   4  -3  13      530.34      543.82     64.89 o 
   5  -3  13     4900.66     5211.88    186.35 o 
   6  -3  13       40.53       34.29     42.48 o 
  -6  -2  13     2904.52     2718.22    130.83 o 
  -5  -2  13     9033.22     9946.51    243.03 o 
  -4  -2  13      580.41      548.19     61.56 o 
  -3  -2  13    13974.64    13407.34    241.10 o 
  -2  -2  13      341.47      280.03     41.67 o 
  -1  -2  13        8.19       16.38     25.68 o 
   0  -2  13     3631.93     3520.54    107.97 o 
   1  -2  13     2828.59     2727.07     67.37 o 
   2  -2  13    10793.92    10484.81    135.93 o 
   3  -2  13     2123.93     2303.49    111.25 o 
   4  -2  13     5683.92     6066.03    188.32 o 
   5  -2  13        2.84        2.91     45.39 o 
   6  -2  13     2585.29     3025.45    155.16 o 
  -6  -1  13     4402.14     4383.76    169.47 o 
  -5  -1  13     1607.63     1453.02     94.38 o 
  -4  -1  13    19418.12    19355.47    314.06 o 
  -3  -1  13      340.78      256.83     43.75 o 
  -2  -1  13     1719.57     1509.16     80.25 o 
  -1  -1  13        0.84       47.05     28.04 o 
   0  -1  13     7054.21     7070.77    103.15 o 
   1  -1  13    14911.45    14664.55    159.93 o 
   2  -1  13     3386.14     3507.67     80.90 o 
   3  -1  13    13893.23    15538.76    258.70 o 
   4  -1  13        7.20       10.55     40.53 o 
   5  -1  13     4513.23     5185.52    195.65 o 
   6  -1  13      586.07      716.39     86.70 o 
   7  -1  13       10.95       17.35     42.06 o 
  -6   0  13      731.49      648.31     77.27 o 
  -5   0  13     7380.04     6889.22    190.84 o 
  -4   0  13        3.01       59.69     38.31 o 
  -3   0  13     5765.34     5409.20    150.84 o 
  -2   0  13      186.63      226.20     39.30 o 
  -1   0  13     1426.76     1497.95     75.89 o 
   0   0  13     8100.58     8564.77    214.92 o 
   1   0  13     2983.02     3263.58    152.33 o 
   2   0  13    17336.84    18485.16    277.96 o 
   3   0  13      254.16      280.24     30.90 o 
   4   0  13     8350.45     9245.87    221.67 o 
   5   0  13       53.98      130.90     57.75 o 
   6   0  13      449.47      540.50     83.76 o 
   7   0  13      223.08      256.18     67.20 o 
  -6   1  13     5387.90     5413.87    182.05 o 
  -5   1  13      186.17      127.19     45.26 o 
  -4   1  13     4651.49     4128.89    139.75 o 
  -3   1  13      602.73      540.88     58.51 o 
  -2   1  13       47.59       40.67     31.09 o 
  -1   1  13      913.65      912.84     62.87 o 
   0   1  13     3042.73     3148.02     74.28 o 
   1   1  13    18094.49    20231.74    418.64 o 
   2   1  13      333.92      369.38     33.50 o 
   3   1  13    13899.00    15490.26    385.81 o 
   4   1  13      265.12      348.02     67.91 o 
   5   1  13     3749.58     4411.16    180.87 o 
   6   1  13      236.11      229.81     69.71 o 
   7   1  13      232.49      282.15     70.12 o 
  -6   2  13       52.98       73.43     47.34 o 
  -5   2  13     4533.09     4022.42    148.15 o 
  -4   2  13      489.90      452.77     57.52 o 
  -3   2  13      340.74      312.80     48.75 o 
  -2   2  13      191.85      140.53     39.02 o 
  -1   2  13     2794.69     2887.12    112.57 o 
   0   2  13    15429.19    17428.54    497.45 o 
   1   2  13      813.84      867.85     76.90 o 
   2   2  13    11314.33    12671.54    719.67 o 
   3   2  13     1162.80     1253.98     95.45 o 
   4   2  13     4857.67     5885.25    197.61 o 
   5   2  13       23.31       65.80     53.16 o 
   6   2  13       25.41       17.63     56.22 o 
   7   2  13       83.25      128.69     58.44 o 
  -6   3  13     6902.53     6503.76    139.72 o 
  -5   3  13      505.18      435.80     60.15 o 
  -4   3  13      259.19      231.91     48.88 o 
  -3   3  13       98.54      122.86     40.40 o 
  -2   3  13     1792.79     1831.20     94.46 o 
  -1   3  13     7522.00     8166.13    190.84 o 
   0   3  13     2164.37     2316.76    128.45 o 
   1   3  13    14456.08    15171.69    493.39 o 
   2   3  13       35.80       41.37     35.26 o 
   3   3  13     6888.74     7784.03    222.32 o 
   4   3  13      995.76     1112.48    108.48 o 
   5   3  13      485.08      548.07     79.19 o 
   6   3  13       20.33        5.00     52.89 o 
   7   3  13     1281.27     1304.00    116.28 o 
  -5   4  13     3107.03     2715.74    124.18 o 
  -4   4  13      675.99      659.83     67.96 o 
  -3   4  13     2558.39     2479.37    112.98 o 
  -2   4  13     3370.67     3270.13    126.75 o 
  -1   4  13     1098.65     1171.84     77.49 o 
   0   4  13    27474.27    30290.91    406.70 o 
   1   4  13      127.13      160.90     29.71 o 
   2   4  13     7311.39     7982.21    205.09 o 
   3   4  13     3347.65     3648.65    155.27 o 
   4   4  13     1279.24     1362.56    112.29 o 
   5   4  13       68.27       92.18     57.75 o 
   6   4  13     1369.72     1388.12    125.77 o 
   7   4  13      897.58      808.59     98.00 o 
  -5   5  13      396.01      377.37     59.58 o 
  -4   5  13        4.27       10.27     33.87 o 
  -3   5  13      749.71      658.14     67.27 o 
  -2   5  13     1280.20     1291.02     88.78 o 
  -1   5  13    14796.71    16398.97    296.99 o 
   0   5  13       97.90      101.07     41.51 o 
   1   5  13    10820.80    11781.67    263.13 o 
   2   5  13      279.87      311.24     54.86 o 
   3   5  13     3876.80     3643.61    151.77 o 
   4   5  13      503.91      485.31     75.16 o 
   5   5  13      168.19      182.03     69.28 o 
   6   5  13      272.18      298.29     83.18 o 
   7   5  13     1153.37     1327.47    127.94 o 
  -4   6  13        3.89       -1.39     35.95 o 
  -3   6  13     1770.39     1934.34    110.00 o 
  -2   6  13     6903.29     7498.63    204.00 o 
  -1   6  13       13.69       28.32     38.03 o 
   0   6  13    15776.44    17930.90    315.61 o 
   1   6  13      202.31      218.29     45.27 o 
   2   6  13     3515.93     3452.09    140.90 o 
   3   6  13      124.28      265.18     61.92 o 
   4   6  13      186.45      142.74     60.96 o 
   5   6  13      766.30      703.86     87.01 o 
   6   6  13      935.97      956.89    111.77 o 
   7   6  13     4217.90     4207.79    204.57 o 
  -3   7  13     3965.19     4070.22    151.07 o 
  -2   7  13      222.40      181.90     50.54 o 
  -1   7  13    14193.62    17200.42    322.38 o 
   0   7  13     1657.11     2017.38    114.60 o 
   1   7  13     6916.32     6628.75    187.92 o 
   2   7  13       52.19       52.75     38.04 o 
   3   7  13     2067.41     1867.48    115.93 o 
   4   7  13     1079.59      994.53     99.02 o 
   5   7  13       37.61       20.27     52.75 o 
   6   7  13     1721.37     1599.38    131.40 o 
  -3   8  13      892.73      829.33     82.85 o 
  -2   8  13     9185.14    10244.29    243.09 o 
  -1   8  13      137.79      237.83     56.09 o 
   0   8  13     9770.48    11075.00    256.99 o 
   1   8  13     1898.63     1688.51     99.87 o 
   2   8  13     2125.85     1874.38    108.55 o 
   3   8  13        4.15       32.62     42.06 o 
   4   8  13       59.77       38.59     51.22 o 
   5   8  13      572.79      474.47     81.70 o 
   6   8  13       33.93       27.62     63.30 o 
  -2   9  13       11.51       10.69     42.89 o 
  -1   9  13     9209.51    10849.06    258.72 o 
   0   9  13      979.41     1229.14     99.55 o 
   1   9  13      498.72      445.26     63.07 o 
   2   9  13      302.54      241.65     55.69 o 
   3   9  13       89.04      125.08     52.75 o 
   4   9  13     1569.68     1449.64    112.04 o 
   5   9  13      261.93      170.11     66.10 o 
  -2  10  13     8850.87    11176.92    275.90 o 
  -1  10  13      402.45      412.66     73.61 o 
   0  10  13     3349.47     3888.78    165.27 o 
   1  10  13     1541.89     1389.32     90.46 o 
   2  10  13       89.72       81.35     47.62 o 
   3  10  13      279.89      278.43     62.77 o 
   4  10  13     1061.89      823.57     97.75 o 
   5  10  13     2337.09     1992.72    138.63 o 
  -1  11  13     3656.87     4475.60    185.26 o 
   0  11  13      537.77      663.78     87.80 o 
   2  11  13      311.97      314.13     65.41 o 
   3  11  13      116.84       73.72     51.92 o 
   4  11  13     2328.32     2110.53    138.48 o 
  -3 -10  14      414.69      417.80     65.42 o 
   0 -10  14       69.88       76.07     44.56 o 
   1 -10  14      475.65      496.32     67.09 o 
  -4  -9  14     1399.55     1685.55    113.38 o 
  -3  -9  14     1785.55     1946.52    110.40 o 
  -2  -9  14      183.33      241.04     53.32 o 
   0  -9  14      471.37      432.72     59.32 o 
   1  -9  14       70.63       57.33     39.56 o 
   2  -9  14     2790.07     2434.61    121.87 o 
   3  -9  14     1702.53     1430.62    103.97 o 
  -5  -8  14     2350.76     2508.15    130.27 o 
  -4  -8  14     1362.14     1458.37    102.39 o 
  -3  -8  14      456.10      451.05     63.62 o 
  -2  -8  14     1099.64     1080.45     86.09 o 
  -1  -8  14      578.47      603.86     64.05 o 
   0  -8  14      180.19      118.44     39.57 o 
   1  -8  14     3794.55     3471.99    133.30 o 
   2  -8  14     1842.34     1627.42     98.16 o 
   3  -8  14     3106.44     2783.83    132.54 o 
  -5  -7  14     2234.75     2346.69    129.28 o 
  -4  -7  14     3161.11     3394.76    145.27 o 
  -3  -7  14      460.88      427.03     60.85 o 
  -2  -7  14        0.17        0.69     33.73 o 
  -1  -7  14      194.38      215.50     42.63 o 
   0  -7  14     4493.36     4279.16    133.65 o 
   1  -7  14     1455.44     1255.18     81.14 o 
   2  -7  14     8132.23     7834.10    204.29 o 
   3  -7  14     3221.13     2849.34    132.59 o 
   4  -7  14      814.95      697.02     82.56 o 
  -6  -6  14     2501.84     2696.08    146.88 o 
  -5  -6  14     2977.23     3173.31    142.14 o 
  -4  -6  14       87.65       78.85     43.04 o 
  -3  -6  14      905.06      818.20     69.52 o 
  -2  -6  14      575.80      577.91     60.44 o 
  -1  -6  14     3369.82     3403.14    124.89 o 
   0  -6  14     1480.45     1334.21     87.14 o 
   1  -6  14     6412.22     5663.14    155.51 o 
   2  -6  14     4934.94     4507.83    145.52 o 
   3  -6  14     2464.24     2307.16    118.22 o 
   4  -6  14     1275.88     1096.25     95.42 o 
   5  -6  14       26.31       18.74     52.75 o 
  -6  -5  14     2285.91     2592.47    143.77 o 
  -5  -5  14      662.96      587.52     75.32 o 
  -4  -5  14     2384.03     2193.22    109.01 o 
  -3  -5  14        1.56       15.82     31.79 o 
  -2  -5  14      824.84      656.19     57.14 o 
  -1  -5  14       91.81       99.96     32.35 o 
   0  -5  14     6984.47     6643.86    133.19 o 
   1  -5  14     5050.03     4741.06    138.77 o 
   2  -5  14     4920.10     4745.43    146.96 o 
   3  -5  14     3900.34     3454.81    136.29 o 
   4  -5  14      338.79      351.79     63.89 o 
   5  -5  14      304.12      283.58     66.10 o 
  -6  -4  14      992.93      996.26    101.21 o 
  -5  -4  14     1752.83     1695.57    105.67 o 
  -4  -4  14      160.29      179.39     47.76 o 
  -3  -4  14      247.20      199.14     43.60 o 
  -2  -4  14      479.66      417.08     49.60 o 
  -1  -4  14     9631.21     8355.18    178.57 o 
   0  -4  14     3729.09     3289.22     75.56 o 
   1  -4  14     7289.48     6842.63    109.14 o 
   2  -4  14     9771.10     8830.63    194.19 o 
   3  -4  14      502.09      455.01     59.60 o 
   4  -4  14     1631.42     1507.04    104.96 o 
   5  -4  14      179.54      106.08     59.29 o 
  -6  -3  14     2344.73     2697.77    146.44 o 
  -5  -3  14       31.04       21.65     42.06 o 
  -4  -3  14        3.86       21.24     36.37 o 
  -3  -3  14       66.19       71.77     35.54 o 
  -2  -3  14     5092.01     4783.84    139.81 o 
  -1  -3  14     2186.74     1833.82     86.03 o 
   0  -3  14     9084.13     8695.10    121.09 o 
   1  -3  14    14264.53    14096.18    161.03 o 
   2  -3  14      672.27      667.23     45.59 o 
   3  -3  14     3921.02     3941.87    142.36 o 
   4  -3  14       72.43       33.04     38.04 o 
   5  -3  14       34.91       11.24     47.20 o 
   6  -3  14      186.26      176.61     75.25 o 
  -6  -2  14       10.51        3.89     44.56 o 
  -5  -2  14      281.15      280.80     63.19 o 
  -4  -2  14        0.03        7.91     32.48 o 
  -3  -2  14     4483.29     4139.72    136.94 o 
  -2  -2  14     1236.49     1137.59     73.20 o 
  -1  -2  14     9366.97     8802.61    186.11 o 
   0  -2  14    23005.44    23740.16    212.11 o 
   1  -2  14     3550.80     3562.97     83.70 o 
   2  -2  14     7578.18     7464.85    184.86 o 
   3  -2  14     2156.87     1881.91    103.01 o 
   4  -2  14        3.61      -12.35     33.59 o 
   5  -2  14      183.40      171.06     58.87 o 
   6  -2  14     1830.38     1935.02    140.89 o 
  -6  -1  14     1415.33     1381.35    107.26 o 
  -5  -1  14        2.76      -10.55     41.64 o 
  -4  -1  14     1752.16     1550.72     96.92 o 
  -3  -1  14     2253.98     1921.15     96.48 o 
  -2  -1  14     6837.58     6585.45    167.35 o 
  -1  -1  14    11521.59    11821.46    220.66 o 
   0  -1  14     8235.40     8271.23    129.25 o 
   1  -1  14    15727.89    15547.26    172.20 o 
   2  -1  14       73.93       74.90     22.04 o 
   3  -1  14      302.99      324.16     33.74 o 
   4  -1  14       22.73       49.28     47.06 o 
   5  -1  14     1217.86     1140.50    104.33 o 
   6  -1  14     1235.52     1157.91    114.33 o 
  -6   0  14      317.51      294.97     68.05 o 
  -5   0  14        8.73        3.05     34.28 o 
  -4   0  14      871.28      783.83     73.82 o 
  -3   0  14     5474.95     4880.32    148.28 o 
  -2   0  14     6941.17     6711.01    170.20 o 
  -1   0  14     4091.10     3877.62    124.75 o 
   0   0  14    26018.27    26628.16    342.98 o 
   1   0  14     3637.24     3863.54     86.74 o 
   2   0  14     2038.84     2124.60    132.08 o 
   3   0  14      702.41      725.68     46.32 o 
   4   0  14      740.10      701.11     82.43 o 
   5   0  14     1272.29     1257.91    113.94 o 
   6   0  14     2991.77     3435.47    182.33 o 
  -6   1  14        3.64       24.01     44.83 o 
  -5   1  14        8.94       40.67     40.39 o 
  -4   1  14     5804.91     5172.78    162.01 o 
  -3   1  14     6775.67     6878.79    183.08 o 
  -2   1  14     3417.86     3459.14    125.93 o 
  -1   1  14    16993.72    18830.15    296.50 o 
   0   1  14      171.52      281.73     44.57 o 
   1   1  14     5477.53     5755.57    169.23 o 
   2   1  14       12.36       42.74     22.21 o 
   3   1  14      466.20      418.53     39.92 o 
   4   1  14     1268.29     1282.57     63.02 o 
   5   1  14     1381.08     1363.51    117.44 o 
   6   1  14     3487.31     4293.18    198.68 o 
  -6   2  14      533.57      506.64     74.74 o 
  -5   2  14     1684.48     1478.28     99.53 o 
  -4   2  14     2854.91     2639.34    120.40 o 
  -3   2  14    10184.87     9784.43    220.28 o 
  -2   2  14    10616.84    10696.60    223.95 o 
  -1   2  14      170.28      203.42     42.91 o 
   0   2  14    12663.79    12646.16    239.14 o 
   1   2  14      200.79      207.38     29.89 o 
   2   2  14       38.77       51.39     23.48 o 
   3   2  14      171.19      204.80     33.86 o 
   4   2  14     1492.86     1545.11    113.03 o 
   5   2  14     3184.37     3467.90    166.82 o 
   6   2  14      834.50      854.98    107.45 o 
   7   2  14     3598.00     3926.17    193.90 o 
  -5   3  14      558.61      448.19     64.19 o 
  -4   3  14     7073.64     7047.34    197.16 o 
  -3   3  14    11940.41    12527.32    259.77 o 
  -2   3  14     1696.51     1799.73    100.69 o 
  -1   3  14    17257.62    18164.10    302.92 o 
   0   3  14     2841.81     2840.44    119.24 o 
   1   3  14      253.84      272.84     67.01 o 
   2   3  14       27.04       13.35     24.64 o 
   3   3  14     3745.62     4173.96    169.06 o 
   4   3  14     5080.04     5528.39    201.94 o 
   5   3  14      937.27      952.26    102.89 o 
   6   3  14     4912.39     5501.36    222.80 o 
  -5   4  14     1906.63     1691.83    107.07 o 
  -4   4  14     6523.30     6458.67    193.42 o 
  -3   4  14     3974.84     3861.91    144.70 o 
  -2   4  14    13730.92    14647.03    278.43 o 
  -1   4  14        6.33       14.57     35.40 o 
   0   4  14     4147.56     4208.46    150.05 o 
   1   4  14     1146.32     1104.28     61.29 o 
   2   4  14     2054.45     2340.03    124.05 o 
   3   4  14     2481.70     2540.43    136.69 o 
   4   4  14     2776.79     2822.85    150.27 o 
   5   4  14     3643.93     4369.81    198.23 o 
   6   4  14        5.48       56.35     64.40 o 
  -5   5  14     2957.72     2529.89    130.11 o 
  -4   5  14     1420.59     1344.88     98.09 o 
  -3   5  14    12943.27    13270.64    272.57 o 
  -2   5  14      680.75      592.05     66.85 o 
  -1   5  14    10721.15    11547.78    253.84 o 
   0   5  14     1188.86     1185.10     86.82 o 
   1   5  14      302.30      276.40     37.69 o 
   2   5  14      159.15      133.71     46.65 o 
   3   5  14     3161.70     3171.69    147.88 o 
   4   5  14     8926.21     9994.39    282.98 o 
   5   5  14      290.63      296.91     73.74 o 
   6   5  14     3776.89     4084.43    197.08 o 
  -4   6  14     6322.51     5993.30    191.14 o 
  -3   6  14       25.83       -2.64     39.14 o 
  -2   6  14     7930.63     8641.36    224.11 o 
  -1   6  14       30.63       46.09     42.89 o 
   0   6  14      353.82      334.18     59.59 o 
   1   6  14        5.87       32.98     25.54 o 
   2   6  14      867.77      870.48     86.90 o 
   3   6  14     7580.30     8105.27    240.13 o 
   4   6  14      573.15      615.25     86.42 o 
   5   6  14     3514.51     3118.33    165.75 o 
   6   6  14      384.06      317.36     83.33 o 
  -3   7  14     6262.82     6648.37    204.76 o 
  -2   7  14       24.22       49.55     48.17 o 
  -1   7  14     1821.52     1843.08    115.44 o 
   0   7  14       11.82       12.49     42.89 o 
   1   7  14      393.26      354.48     58.06 o 
   2   7  14     2472.83     2489.08    128.00 o 
   3   7  14      767.70      631.18     78.95 o 
   4   7  14     8161.38     8055.56    248.05 o 
   5   7  14      329.44      315.81     75.97 o 
   6   7  14     1344.49     1383.80    134.65 o 
  -3   8  14     1555.97     1770.01    113.27 o 
  -2   8  14     1493.87     1837.35    117.58 o 
  -1   8  14       16.88       44.42     48.58 o 
   0   8  14      751.21      833.79     86.31 o 
   2   8  14      145.80      139.95     49.43 o 
   3   8  14    10013.35     9711.53    259.43 o 
   4   8  14        2.55        4.72     50.94 o 
   5   8  14     3058.92     2995.22    171.45 o 
  -2   9  14      665.95      610.70     81.43 o 
  -1   9  14      102.73      150.49     61.22 o 
   0   9  14     1084.04     1292.14    108.88 o 
   2   9  14     6889.64     6722.02    216.98 o 
   3   9  14        6.92       31.23     48.58 o 
   4   9  14     5861.89     5580.35    211.76 o 
   5   9  14      258.50      215.79     74.85 o 
  -1  10  14       20.56       34.29     53.44 o 
   0  10  14     2219.82     2760.25    156.58 o 
   2  10  14      750.32      634.42     78.24 o 
   3  10  14     6261.08     6272.58    220.85 o 
   4  10  14      462.63      458.39     83.34 o 
   2  11  14     4421.97     4501.25    178.50 o 
   0 -10  15      268.57      270.78     61.38 o 
  -3  -9  15        2.30       10.41     34.84 o 
  -2  -9  15     4339.14     4809.14    166.07 o 
   0  -9  15     2351.15     2301.52    115.79 o 
   1  -9  15      493.97      407.16     59.04 o 
   2  -9  15     1076.03      948.12     89.96 o 
  -4  -8  15       17.69       25.68     42.06 o 
  -3  -8  15     3809.34     4205.67    161.47 o 
  -2  -8  15      213.74      173.29     44.85 o 
   0  -8  15     1081.40      897.49     70.50 o 
   1  -8  15     1810.41     1590.95     98.71 o 
   2  -8  15      534.72      429.97     62.93 o 
   3  -8  15      136.75       97.88     52.62 o 
  -5  -7  15       20.92       20.54     41.92 o 
  -4  -7  15     2235.42     2212.47    118.98 o 
  -3  -7  15      155.36      205.62     52.20 o 
  -2  -7  15     8395.13     9153.10    221.25 o 
  -1  -7  15     1387.83     1408.42     88.50 o 
   0  -7  15     4990.35     4767.79    145.07 o 
   1  -7  15      953.47      832.54     76.33 o 
   2  -7  15      678.18      686.20     74.76 o 
   3  -7  15      123.91      110.09     50.12 o 
  -5  -6  15      779.15      595.52     71.30 o 
  -4  -6  15       60.26       74.13     42.48 o 
  -3  -6  15     5157.35     4962.94    161.34 o 
  -2  -6  15     1443.80     1207.66     82.11 o 
  -1  -6  15     7900.14     8512.33    205.70 o 
   0  -6  15     2661.32     2345.34    132.71 o 
   1  -6  15     3014.89     2821.73    117.09 o 
   2  -6  15       20.45       45.11     36.37 o 
   3  -6  15       57.21       68.30     44.70 o 
   4  -6  15     1197.44      992.85     96.10 o 
  -5  -5  15        1.01       23.18     40.39 o 
  -4  -5  15     5464.66     5262.83    172.61 o 
  -3  -5  15     1418.58     1377.36     91.56 o 
  -2  -5  15     5592.20     5221.80    154.82 o 
  -1  -5  15     3833.60     3400.12    120.65 o 
   0  -5  15     3667.45     3536.45     85.17 o 
   1  -5  15     1749.98     1594.75     87.17 o 
   2  -5  15      271.27      290.66     52.08 o 
   3  -5  15      776.02      608.64     70.33 o 
   4  -5  15        7.73        8.47     44.14 o 
   5  -5  15     2284.72     2249.00    146.13 o 
  -5  -4  15     4204.00     3939.26    160.04 o 
  -4  -4  15      806.32      712.92     74.92 o 
  -3  -4  15     6882.78     6772.87    187.48 o 
  -2  -4  15     2668.10     2397.88    106.16 o 
  -1  -4  15     1665.10     1515.99     81.74 o 
   0  -4  15     2807.44     2607.90    100.90 o 
   1  -4  15     1121.90     1020.41     48.07 o 
   2  -4  15       44.23       26.10     32.20 o 
   3  -4  15      376.17      267.24     53.75 o 
   4  -4  15     1819.44     1795.86    117.10 o 
   5  -4  15      702.84      676.47     92.69 o 
  -5  -3  15       17.40       -2.50     45.53 o 
  -4  -3  15    13089.64    12939.34    268.19 o 
  -3  -3  15     6303.39     5918.24    171.72 o 
  -2  -3  15     2805.48     2595.19    109.13 o 
  -1  -3  15     3679.82     3106.74    113.38 o 
   0  -3  15      174.40      143.57     34.99 o 
   1  -3  15        0.32       16.63     18.52 o 
   2  -3  15      144.98       90.11     36.24 o 
   3  -3  15     4959.60     4799.74    164.16 o 
   4  -3  15      698.34      674.99     80.60 o 
   5  -3  15     4044.04     4072.55    179.98 o 
  -5  -2  15     7187.08     7088.08    214.50 o 
  -4  -2  15     3827.72     3707.09    144.91 o 
  -3  -2  15     9443.29     8696.06    208.31 o 
  -2  -2  15     4518.31     4145.04    136.52 o 
  -1  -2  15      238.29      246.91     43.47 o 
   0  -2  15     1330.54     1189.94     73.35 o 
   1  -2  15      169.25      152.32     25.52 o 
   2  -2  15     3489.02     3387.01     84.61 o 
   3  -2  15      223.78      142.05     47.35 o 
   4  -2  15     3902.14     3918.51    159.61 o 
   5  -2  15     4099.06     4305.24    181.83 o 
   6  -2  15      716.97      886.16    105.61 o 
  -5  -1  15      670.53      658.25     80.60 o 
  -4  -1  15    10878.15    10486.00    243.31 o 
  -3  -1  15     8391.21     7686.83    192.70 o 
  -2  -1  15     2882.96     2708.17    111.81 o 
  -1  -1  15     2973.12     2897.89    112.40 o 
   0  -1  15        2.66       29.43     30.12 o 
   1  -1  15     1561.55     1584.37     58.73 o 
   2  -1  15      314.42      303.31     33.56 o 
   3  -1  15     8376.12     8817.38    142.41 o 
   4  -1  15     3380.39     3358.30    149.98 o 
   5  -1  15     2279.49     2391.42    139.20 o 
   6  -1  15     3079.65     3583.03    186.64 o 
  -5   0  15     5191.12     4845.20    173.46 o 
  -4   0  15     7303.50     6720.68    192.18 o 
  -3   0  15     4182.58     3831.64    137.64 o 
  -2   0  15     4844.69     4324.31    141.09 o 
  -1   0  15       54.19       85.51     34.01 o 
   0   0  15      323.31      468.49     53.61 o 
   1   0  15     1813.81     1851.65     64.97 o 
   2   0  15    11566.08    12435.88    169.05 o 
   3   0  15     4557.95     5000.50    112.48 o 
   4   0  15     4429.78     4791.49    179.94 o 
   5   0  15     4352.03     5088.36    204.31 o 
   6   0  15       12.50       10.55     63.02 o 
  -5   1  15     3215.91     2910.54    138.98 o 
  -4   1  15     2964.02     2728.50    127.66 o 
  -3   1  15     7158.17     7087.02    193.51 o 
  -2   1  15      887.30      770.70     72.58 o 
  -1   1  15      638.61      617.49     62.12 o 
   0   1  15       68.68       85.10     33.87 o 
   1   1  15     4654.07     4909.03    103.43 o 
   2   1  15     2177.97     2287.12     76.30 o 
   3   1  15     7433.88     7717.14    142.06 o 
   4   1  15     7742.21     8634.12    156.26 o 
   5   1  15      901.15      911.41     96.90 o 
   6   1  15     1308.54     1526.21    130.06 o 
  -5   2  15     2331.81     2202.70    123.59 o 
  -4   2  15     8395.94     8044.17    212.62 o 
  -3   2  15       22.62       24.29     36.37 o 
  -2   2  15      589.51      652.83     67.53 o 
  -1   2  15        2.99       25.68     31.79 o 
   0   2  15     4674.91     4858.26    154.68 o 
   1   2  15     1679.44     1841.87     68.89 o 
   2   2  15     6810.22     6920.23    450.83 o 
   3   2  15    12472.75    13797.46    257.38 o 
   4   2  15     1728.42     1740.26     77.10 o 
   5   2  15     2466.53     3006.93    164.35 o 
   6   2  15      577.94      613.53     98.92 o 
  -5   3  15     5845.83     5625.12    189.00 o 
  -4   3  15       62.79       62.47     44.98 o 
  -3   3  15      888.40      871.26     82.72 o 
  -2   3  15      157.65      173.97     49.71 o 
  -1   3  15     2635.53     2757.30    122.35 o 
   0   3  15     1094.66     1190.72     82.21 o 
   1   3  15     7449.12     8142.33    145.99 o 
   2   3  15     7044.96     7759.50    310.82 o 
   3   3  15     1943.76     1965.91     79.73 o 
   4   3  15     9323.39    10390.96    276.63 o 
   5   3  15        8.56        3.33     51.50 o 
   6   3  15       83.02       98.01     68.86 o 
  -4   4  15     4262.06     4162.31    163.13 o 
  -3   4  15     1248.33     1301.20     96.40 o 
  -2   4  15     1174.50     1131.87     85.55 o 
  -1   4  15      234.43      237.04     52.63 o 
   0   4  15    10792.64    11388.92    252.04 o 
   1   4  15     3715.88     3630.99     98.17 o 
   2   4  15     3195.91     3289.97    122.76 o 
   3   4  15    14737.99    16912.91    350.46 o 
   4   4  15        2.46       34.56     57.19 o 
   5   4  15      735.81      811.21    102.84 o 
   6   4  15     1147.71     1206.92    124.04 o 
  -4   5  15      149.64      151.75     54.42 o 
  -3   5  15        2.00        0.69     39.14 o 
  -2   5  15      111.85      113.15     48.31 o 
  -1   5  15     5368.87     5909.96    185.87 o 
   0   5  15     6866.16     7391.61    211.87 o 
   1   5  15     5543.21     6104.05    188.36 o 
   2   5  15     8944.70     9592.13    627.20 o 
   3   5  15      142.94      179.24     62.76 o 
   4   5  15     3741.74     4033.43    183.73 o 
   5   5  15      511.73      520.82     89.88 o 
   6   5  15      360.04      439.01    102.63 o 
  -4   6  15      616.71      558.67     75.86 o 
  -3   6  15      150.45      119.40     51.37 o 
  -2   6  15     1710.22     1826.63    115.41 o 
  -1   6  15     4357.16     4420.71    166.60 o 
   0   6  15     5880.29     6611.94    203.98 o 
   1   6  15     9639.09    11223.41    266.39 o 
   2   6  15     1350.89     1360.98    104.50 o 
   3   6  15     6667.11     7297.90    229.92 o 
   4   6  15      336.73      238.88     69.03 o 
   5   6  15      128.95      160.21     69.42 o 
   6   6  15       47.02       53.03     77.87 o 
  -3   7  15     1180.41     1214.06    102.35 o 
  -2   7  15     1687.69     1860.36    120.68 o 
  -1   7  15     3394.33     4099.04    170.19 o 
   0   7  15    10891.34    12430.80    281.64 o 
   1   7  15      552.19      888.79     89.20 o 
   2   7  15     6880.79     6983.88    214.53 o 
   3   7  15       86.85      110.92     57.75 o 
   4   7  15      450.84      360.88     76.54 o 
   5   7  15        4.30       20.27     58.58 o 
  -2   8  15     2494.65     2991.91    154.14 o 
  -1   8  15     5940.43     7035.90    224.29 o 
   0   8  15     1108.46     1257.57    108.33 o 
   1   8  15    11157.64    13327.48    306.10 o 
   2   8  15        2.18       29.43     47.89 o 
   3   8  15     1463.27     1166.61    104.64 o 
   4   8  15      400.04      347.65     77.92 o 
   5   8  15      155.75      142.31     72.47 o 
  -1   9  15     2057.74     2904.51    157.37 o 
   0   9  15     9083.10    11472.32    295.69 o 
   1   9  15        0.72       54.41     55.10 o 
   2   9  15     5216.72     5329.81    195.17 o 
   3   9  15      263.15      254.12     69.99 o 
   4   9  15      417.05      405.99     84.31 o 
   0  10  15       30.42       69.13     63.85 o 
   2  10  15       18.87       35.53     58.85 o 
   3  10  15       16.13       42.06     58.16 o 
  -3  -8  16     2930.20     3367.89    149.36 o 
  -2  -8  16       14.72       13.88     33.04 o 
   1  -8  16       17.04      -11.94     39.42 o 
   2  -8  16     2202.00     1865.40    112.69 o 
  -4  -7  16     5234.12     5074.66    174.81 o 
  -3  -7  16      203.02      227.57     53.46 o 
  -2  -7  16     1500.00     1350.07     89.61 o 
  -1  -7  16      252.63      302.72     51.38 o 
   1  -7  16     2436.95     2145.22    106.20 o 
   2  -7  16        6.72       -1.53     42.06 o 
   3  -7  16     3356.54     2984.79    145.69 o 
  -4  -6  16      689.58      771.92     82.12 o 
  -3  -6  16     3067.24     2747.43    126.54 o 
  -2  -6  16        9.55       16.52     31.37 o 
  -1  -6  16        2.34       29.98     33.87 o 
   1  -6  16      231.33      179.40     49.02 o 
   2  -6  16     7377.24     6845.22    189.16 o 
   3  -6  16       61.97       65.10     49.14 o 
  -5  -5  16      363.83      335.54     64.58 o 
  -4  -5  16     3604.59     3410.63    146.19 o 
  -3  -5  16      509.23      417.74     61.40 o 
  -2  -5  16      511.83      500.42     59.18 o 
  -1  -5  16      519.94      381.37     50.43 o 
   0  -5  16      160.66      121.07     35.27 o 
   1  -5  16     6225.31     5587.13    159.00 o 
   2  -5  16      368.52      325.56     56.39 o 
   3  -5  16     4777.97     4617.75    166.78 o 
   4  -5  16      175.53      155.64     59.42 o 
  -5  -4  16     2672.77     2478.08    133.68 o 
  -4  -4  16     1160.62     1061.13     90.54 o 
  -3  -4  16      689.85      566.30     64.07 o 
  -2  -4  16       24.74       19.85     29.57 o 
  -1  -4  16      316.97      221.80     42.91 o 
   0  -4  16     6697.33     6155.17    160.32 o 
   1  -4  16      741.01      585.25     40.09 o 
   2  -4  16     8561.20     8065.85    196.86 o 
   3  -4  16     1540.81     1405.36    100.34 o 
   4  -4  16     1595.07     1609.64    114.68 o 
  -5  -3  16      732.04      655.92     85.60 o 
  -4  -3  16      728.63      586.89     71.29 o 
  -3  -3  16       88.22       73.16     38.73 o 
  -2  -3  16      124.52       93.71     36.93 o 
  -1  -3  16     3317.99     2986.93    115.36 o 
   0  -3  16        6.28        7.22     26.93 o 
   1  -3  16     9050.65     9004.01    138.01 o 
   2  -3  16     2465.19     2293.14    110.15 o 
   3  -3  16     2303.04     2447.68    121.94 o 
   4  -3  16     1824.39     1835.47    122.38 o 
   5  -3  16      133.46      162.29     71.22 o 
  -5  -2  16     1297.15     1246.57    110.58 o 
  -4  -2  16      228.88      207.04     51.93 o 
  -3  -2  16        2.25        7.22     29.98 o 
  -2  -2  16     1226.02     1083.30     77.77 o 
  -1  -2  16      517.13      474.06     56.41 o 
   0  -2  16     9462.82     9277.79    200.63 o 
   1  -2  16     1195.77     1096.93     52.30 o 
   2  -2  16     4668.71     4658.42    137.55 o 
   3  -2  16     3835.60     3737.46    148.14 o 
   4  -2  16      308.80      370.66     68.88 o 
   5  -2  16      136.79      198.12     69.00 o 
  -5  -1  16      951.36      701.76     85.50 o 
  -4  -1  16        1.27       29.70     44.00 o 
  -3  -1  16      819.32      731.45     70.75 o 
  -2  -1  16        0.66       33.04     33.04 o 
  -1  -1  16    10699.67    10575.15    223.59 o 
   0  -1  16     1009.37      916.63     71.34 o 
   1  -1  16     8839.50     8684.74    276.27 o 
   2  -1  16     4107.71     3725.52     93.30 o 
   3  -1  16      496.46      514.31     68.49 o 
   4  -1  16     1201.20     1276.03    105.71 o 
   5  -1  16       17.55       29.98     55.80 o 
  -5   0  16      405.60      346.26     67.36 o 
  -4   0  16       22.27       87.17     47.61 o 
  -3   0  16      158.68      124.40     46.37 o 
  -2   0  16     4440.98     4412.90    151.84 o 
  -1   0  16      457.73      423.02     57.51 o 
   0   0  16    13211.19    13376.58    253.30 o 
   1   0  16     3200.91     2935.15    116.61 o 
   2   0  16     5601.84     6042.24    122.48 o 
   3   0  16     2897.81     2796.72    125.79 o 
   4   0  16      167.66      182.16     62.62 o 
   5   0  16       98.14      143.41     65.94 o 
  -5   1  16      483.96      424.37     72.09 o 
  -4   1  16      554.57      486.26     69.74 o 
  -3   1  16     4138.38     4175.87    157.29 o 
  -2   1  16      256.28      294.82     56.80 o 
  -1   1  16    14695.61    15163.43    280.25 o 
   0   1  16     6379.40     6419.63    176.89 o 
   1   1  16     7322.53     7626.40    195.21 o 
   2   1  16     2434.73     2647.52    145.16 o 
   3   1  16      559.83      618.89     49.22 o 
   4   1  16        0.07        8.47     50.11 o 
   5   1  16        1.39      -26.51     54.13 o 
   6   1  16     2182.21     2409.63    168.67 o 
  -4   2  16     1491.14     1326.91     96.15 o 
  -3   2  16       49.61       22.90     40.12 o 
  -2   2  16    12261.33    12484.35    265.44 o 
  -1   2  16     7448.59     7858.23    207.01 o 
   0   2  16     8932.22     9069.40    220.33 o 
   1   2  16     5973.51     5800.40    169.86 o 
   2   2  16      662.78      679.27     51.51 o 
   3   2  16      196.21      167.15     35.79 o 
   4   2  16        6.16       12.81     28.32 o 
   5   2  16     1376.21     1506.84    127.85 o 
   6   2  16       22.29        1.67     71.07 o 
  -4   3  16      573.45      424.30     69.05 o 
  -3   3  16     9114.00     9460.13    240.49 o 
  -2   3  16     1384.49     1347.77     97.12 o 
  -1   3  16    12075.05    12420.11    266.28 o 
   0   3  16    12862.85    13813.31    277.42 o 
   1   3  16      133.55      138.00     41.10 o 
   2   3  16     2117.60     2258.27    155.44 o 
   3   3  16      289.96      311.24     42.27 o 
   4   3  16     1387.39     1323.62     72.98 o 
   5   3  16       25.43        1.94     55.66 o 
  -4   4  16     3361.26     3274.92    152.67 o 
  -3   4  16      388.09      360.57     64.45 o 
  -2   4  16    11967.28    12591.40    282.39 o 
  -1   4  16     6016.37     6599.75    203.02 o 
   0   4  16     1021.07     1019.06     82.19 o 
   1   4  16     4318.61     4387.81    163.41 o 
   2   4  16      404.53      420.26     45.42 o 
   3   4  16      696.90      774.71     61.11 o 
   4   4  16        3.31        0.28     58.44 o 
   5   4  16     3189.11     3642.28    185.44 o 
  -3   5  16     7902.29     7991.09    230.17 o 
  -2   5  16     3150.89     3299.41    147.51 o 
  -1   5  16     5677.35     5977.24    196.69 o 
   0   5  16     6567.07     6573.21    203.63 o 
   1   5  16      160.71       99.27     42.76 o 
   2   5  16       93.86       65.81     32.12 o 
   3   5  16      197.80      149.26     60.54 o 
   4   5  16     5204.45     6017.48    235.39 o 
   5   5  16      218.42      222.86     87.89 o 
  -3   6  16     5018.72     5004.18    186.66 o 
  -2   6  16     4911.86     5015.68    185.00 o 
  -1   6  16     4646.86     5177.32    189.72 o 
   0   6  16       14.25       -7.36     47.75 o 
   1   6  16      697.84      668.60     76.16 o 
   2   6  16       18.64       51.33     32.08 o 
   3   6  16     3687.20     3769.46    173.90 o 
   4   6  16      308.72      248.17     77.21 o 
   5   6  16     2260.19     2278.82    158.53 o 
  -2   7  16     7392.84     8177.76    241.17 o 
  -1   7  16      607.55      576.34     77.81 o 
   0   7  16     1134.79     1108.81    107.22 o 
   1   7  16        1.72      -20.27     49.28 o 
   2   7  16      511.71      610.01     89.33 o 
   3   7  16      841.23      878.61    100.22 o 
   4   7  16     4080.56     3805.67    184.02 o 
  -1   8  16     2639.88     3014.58    160.72 o 
   0   8  16      423.27      481.70     81.40 o 
   1   8  16      296.61      378.15     78.88 o 
   3   8  16     3901.93     3964.22    184.53 o 
   4   8  16     2233.30     2188.95    154.06 o 
   0   9  16      142.94      253.51     74.00 o 
   1   9  16       28.01       13.33     64.82 o 
   3   9  16     3105.80     2987.86    167.39 o 
  -3  -7  17     1869.45     2029.64    118.33 o 
  -2  -7  17      241.58      206.34     49.02 o 
  -1  -7  17     5140.44     5475.99    174.97 o 
   1  -7  17     4125.31     3535.66    137.92 o 
   2  -7  17      102.60      140.49     52.34 o 
  -3  -6  17       14.26       24.85     34.84 o 
  -2  -6  17     4293.77     4293.98    157.55 o 
  -1  -6  17      274.80      324.53     54.71 o 
   1  -6  17       40.20       66.07     42.48 o 
   2  -6  17     1743.43     1701.43    106.35 o 
   3  -6  17        0.98      -25.54     47.33 o 
  -4  -5  17      140.91       79.41     43.59 o 
  -3  -5  17     4805.15     4492.17    167.74 o 
  -2  -5  17        7.42      -15.55     28.73 o 
  -1  -5  17     6283.37     5636.04    167.09 o 
   0  -5  17        6.79        4.30     28.73 o 
   2  -5  17        3.98       11.52     38.03 o 
   3  -5  17       16.86        3.89     44.00 o 
  -4  -4  17     4194.68     4090.59    168.67 o 
  -3  -4  17        6.26       10.41     31.51 o 
  -2  -4  17     5127.26     4622.40    156.97 o 
  -1  -4  17      448.11      328.94     48.76 o 
   0  -4  17     6204.46     5606.24    158.69 o 
   2  -4  17      777.21      707.59     72.83 o 
   3  -4  17      126.30      124.95     50.67 o 
   4  -4  17       30.15       11.94     53.58 o 
  -4  -3  17      281.59      235.24     55.96 o 
  -3  -3  17     7705.21     7546.51    206.83 o 
  -2  -3  17      227.46      291.32     50.54 o 
  -1  -3  17     5258.34     4717.64    148.22 o 
   0  -3  17     1067.02      876.96     69.95 o 
   1  -3  17     1846.05     1791.42     93.16 o 
   2  -3  17        3.13        3.47     35.53 o 
   3  -3  17      115.93       80.10     45.95 o 
   4  -3  17     1644.69     1595.78    117.19 o 
  -4  -2  17     7618.75     7329.17    216.27 o 
  -3  -2  17       14.91      -29.84     29.84 o 
  -2  -2  17     6764.49     6195.48    176.54 o 
  -1  -2  17     1691.17     1495.41     89.10 o 
   0  -2  17     1316.63     1250.68     79.86 o 
   1  -2  17       73.05       61.64     33.04 o 
   2  -2  17      438.06      375.25     38.58 o 
   3  -2  17     1122.14     1195.17     97.21 o 
   4  -2  17        1.49      -10.41     47.47 o 
  -4  -1  17       33.54       23.32     45.53 o 
  -3  -1  17     9005.20     8441.52    218.30 o 
  -2  -1  17      113.42       86.91     40.12 o 
  -1  -1  17     5974.96     5359.49    162.60 o 
   0  -1  17      963.05      963.60     75.50 o 
   1  -1  17        3.10       11.10     28.59 o 
   2  -1  17       43.90      100.32     84.61 o 
   3  -1  17      401.01      385.72     67.51 o 
   4  -1  17     3466.77     3855.37    171.02 o 
   5  -1  17       40.93       44.00     63.71 o 
  -4   0  17     6990.46     6836.98    213.66 o 
  -3   0  17      269.70      257.87     56.52 o 
  -2   0  17     7646.35     7590.85    207.48 o 
  -1   0  17     1169.63     1058.94     83.46 o 
   0   0  17      643.20      602.42     63.09 o 
   1   0  17      155.10      144.67     39.43 o 
   2   0  17       61.22       38.01     27.47 o 
   3   0  17     4495.20     4720.25    116.11 o 
   4   0  17       72.14       28.04     58.03 o 
   5   0  17     3220.40     3776.19    189.75 o 
  -4   1  17     1066.19      834.54     88.15 o 
  -3   1  17     5240.84     4992.85    174.06 o 
  -2   1  17      914.52      764.22     75.77 o 
  -1   1  17     3202.13     3028.96    130.81 o 
   0   1  17      167.23      256.17     50.40 o 
   1   1  17      154.90      175.50     45.40 o 
   2   1  17     2236.38     2454.78    141.10 o 
   3   1  17       17.76        1.75     27.05 o 
   4   1  17     7766.96     8499.91    254.94 o 
   5   1  17      231.39      229.80     80.12 o 
  -4   2  17     4892.37     5067.33    188.72 o 
  -3   2  17     2928.19     2906.56    142.27 o 
  -2   2  17     2775.30     2814.40    135.85 o 
  -1   2  17      759.11      712.61     74.22 o 
   0   2  17      105.10      110.37     41.79 o 
   1   2  17      875.14      863.05     76.74 o 
   2   2  17       31.53       31.49     31.79 o 
   3   2  17    14535.26    15926.82    226.39 o 
   4   2  17      417.82      462.82     50.59 o 
   5   2  17     3362.25     3505.13    180.73 o 
  -3   3  17     1154.19     1088.20     97.35 o 
  -2   3  17     1117.99     1059.43     94.15 o 
  -1   3  17      109.63       86.21     45.54 o 
   0   3  17      894.61      958.85     82.02 o 
   1   3  17      243.99      236.35     51.24 o 
   2   3  17     6322.55     6795.65    144.25 o 
   3   3  17     1790.30     1885.54     84.76 o 
   4   3  17     6836.22     7021.18    155.41 o 
   5   3  17     1322.66     1476.12    134.51 o 
  -3   4  17     3121.23     3104.86    154.57 o 
  -2   4  17      327.50      329.42     66.80 o 
  -1   4  17      112.96       89.13     50.95 o 
   0   4  17     1237.97     1349.73     98.90 o 
   1   4  17     4252.24     4335.40    165.85 o 
   2   4  17      177.75      166.48     49.29 o 
   3   4  17    10075.51    10975.48    194.53 o 
   4   4  17     2877.85     3112.25    109.98 o 
   5   4  17      743.78      738.20    103.67 o 
  -3   5  17       88.11       52.34     55.81 o 
  -2   5  17      439.98      413.79     75.98 o 
  -1   5  17      372.37      388.89     72.50 o 
   0   5  17     4330.17     4695.83    178.99 o 
   1   5  17      104.94       74.27     45.54 o 
   2   5  17     6795.91     7709.24    227.62 o 
   3   5  17     3599.30     3968.63    214.36 o 
   4   5  17     2241.94     2592.91    172.89 o 
  -2   6  17        3.97       17.07     51.63 o 
  -1   6  17     1798.77     1965.86    132.95 o 
   0   6  17      251.19      194.54     64.99 o 
   1   6  17     6731.30     7648.50    233.03 o 
   2   6  17     1702.84     1991.13    123.75 o 
   3   6  17     3848.66     4000.88    288.94 o 
   4   6  17     2552.86     2452.03    151.92 o 
  -1   7  17        0.72      -16.93     55.38 o 
   0   7  17     8705.95    10363.90    284.79 o 
   1   7  17     1940.12     2128.95    141.06 o 
   2   7  17     6309.56     7568.54    240.79 o 
   3   7  17     3843.37     3679.82    173.33 o 
   0   8  17     1329.59     1506.56    133.95 o 
   1   8  17     7043.68     8141.23    261.79 o 
   2   8  17     4775.58     6058.20    223.64 o 
  -2  -6  18     1505.49     1365.64     97.81 o 
  -1  -6  18       48.85       72.32     40.81 o 
  -3  -5  18     2813.29     2699.83    135.66 o 
  -2  -5  18       40.16       29.57     35.54 o 
  -1  -5  18        6.47       10.97     30.81 o 
   0  -5  18     1586.90     1470.31     91.15 o 
   2  -5  18     3055.26     2565.32    128.19 o 
  -3  -4  18        5.38        1.94     35.53 o 
  -2  -4  18      407.20      325.16     55.14 o 
  -1  -4  18      200.38      158.29     42.77 o 
   0  -4  18      164.64      142.17     39.01 o 
   2  -4  18      444.88      367.26     62.92 o 
   3  -4  18     4344.08     4320.26    169.26 o 
  -3  -3  18      817.50      765.82     77.14 o 
  -2  -3  18       51.90       38.04     35.12 o 
  -1  -3  18      213.86      169.12     42.49 o 
   0  -3  18     2928.66     2589.92    112.71 o 
   1  -3  18      211.35      245.91     47.21 o 
   2  -3  18     6047.65     5485.88    172.87 o 
   3  -3  18       26.41        7.22     48.86 o 
  -3  -2  18        5.01        0.56     33.31 o 
  -2  -2  18        6.01       17.63     31.37 o 
  -1  -2  18     1145.92     1073.11     80.11 o 
   0  -2  18      537.20      479.73     59.18 o 
   1  -2  18     3930.69     3748.69    137.78 o 
   2  -2  18      103.03       56.36     45.67 o 
   3  -2  18     5390.94     5615.15    188.07 o 
   4  -2  18      115.79      188.81     65.94 o 
  -3  -1  18        6.89      -15.96     32.34 o 
  -2  -1  18     1165.76     1008.58     82.33 o 
  -1  -1  18      371.20      299.59     54.45 o 
   0  -1  18     5231.48     5401.85    171.02 o 
   1  -1  18      469.09      423.83     56.96 o 
   2  -1  18     3720.96     3685.51     99.79 o 
   3  -1  18      385.28      328.20     65.56 o 
   4  -1  18     2196.27     2338.47    144.73 o 
  -3   0  18      215.40      177.04     58.32 o 
  -2   0  18      153.49      140.78     48.45 o 
  -1   0  18     6211.17     6003.99    185.88 o 
   0   0  18      360.91      364.17     57.22 o 
   1   0  18     3848.82     3854.93    146.16 o 
   2   0  18       75.03       91.48     38.45 o 
   3   0  18     4214.80     4336.94    115.04 o 
   4   0  18      288.79      236.77     67.77 o 
  -3   1  18      296.77      277.32     63.46 o 
  -2   1  18     2980.55     2895.14    133.92 o 
  -1   1  18      115.56      161.60     48.04 o 
   0   1  18    11500.04    11605.52    258.91 o 
   1   1  18       34.05       18.74     32.90 o 
   2   1  18     4945.43     5310.14    176.79 o 
   3   1  18     1392.83     1405.67     71.19 o 
   4   1  18     1818.70     1816.74    131.28 o 
  -3   2  18      749.87      683.18     86.44 o 
  -2   2  18       95.81      142.71     56.78 o 
  -1   2  18    10407.87    10872.98    259.48 o 
   0   2  18      341.59      336.38     59.03 o 
   1   2  18     5848.17     5718.76    184.79 o 
   2   2  18     1306.45     1219.88     90.01 o 
   3   2  18     2914.47     3070.41    102.92 o 
   4   2  18        8.85       32.35     33.31 o 
  -3   3  18      807.30      718.12     87.14 o 
  -2   3  18     4185.04     4159.19    172.32 o 
  -1   3  18        2.39       30.40     42.20 o 
   0   3  18    11576.80    11767.99    274.99 o 
   1   3  18     1096.27     1040.33     86.36 o 
   2   3  18     3103.11     3269.41    146.65 o 
   3   3  18      900.27      941.18     66.30 o 
   4   3  18       15.44       32.11     35.27 o 
  -2   4  18      174.37      227.01     61.92 o 
  -1   4  18     9272.30     9574.89    257.90 o 
   0   4  18      673.35      679.93     80.04 o 
   1   4  18     5341.04     5868.78    201.54 o 
   2   4  18     1546.47     1778.09    117.18 o 
   3   4  18       61.51       75.66     37.01 o 
   4   4  18       10.22        8.50     31.95 o 
  -2   5  18     4608.86     4940.23    196.45 o 
  -1   5  18       81.61       30.68     55.53 o 
   0   5  18     5720.07     6193.53    213.39 o 
   1   5  18     1272.45     1157.28     98.90 o 
   2   5  18     1266.14     1284.80    105.29 o 
   3   5  18      322.19      358.07     52.42 o 
  -1   6  18     4656.58     5243.16    204.57 o 
   0   6  18     1065.30     1023.21    104.56 o 
   1   6  18     1101.10     1102.26    104.01 o 
   2   6  18      608.86      516.72     77.39 o 
   3   6  18      439.11      427.89     58.75 o 
   1   7  18      577.78      591.43     98.64 o 
   2   7  18       97.07      100.09     56.50 o 
  -1  -5  19     1165.52     1104.83     85.38 o 
  -2  -4  19     1069.75      824.50     78.97 o 
  -1  -4  19     6271.99     6187.07    189.70 o 
   0  -4  19      407.73      404.60     55.70 o 
  -2  -3  19     4488.02     4016.69    154.90 o 
  -1  -3  19      439.72      439.35     60.14 o 
   0  -3  19     5226.45     4898.57    160.15 o 
   1  -3  19       15.29       28.32     30.95 o 
  -2  -2  19     1077.40      980.13     84.26 o 
  -1  -2  19     7755.52     7087.27    198.34 o 
   0  -2  19       80.22       80.52     39.01 o 
   1  -2  19     1128.32     1110.68     80.79 o 
   3  -2  19       45.82       37.90     54.83 o 
  -2  -1  19     5223.42     4721.59    170.21 o 
  -1  -1  19       93.20      137.16     45.67 o 
   0  -1  19     3095.69     2871.43    129.47 o 
   1  -1  19       47.81       29.98     33.87 o 
   2  -1  19       41.41        7.08     31.51 o 
   3  -1  19      344.08      360.25     70.00 o 
  -2   0  19      844.06      817.14     83.26 o 
  -1   0  19     5075.38     4778.15    169.78 o 
   0   0  19       21.49       45.39     37.06 o 
   1   0  19      101.74      105.23     41.93 o 
   2   0  19        3.28      -24.98     24.98 o 
   3   0  19      625.46      634.83     84.20 o 
  -2   1  19     4902.88     5113.22    185.65 o 
  -1   1  19       35.12       74.96     45.11 o 
   0   1  19      899.17      801.40     76.73 o 
   1   1  19      150.21       83.16     40.12 o 
   2   1  19      256.14      218.29     52.35 o 
   3   1  19     1404.38     1471.30     78.24 o 
  -2   2  19        9.25        5.27     53.02 o 
  -1   2  19     2427.40     2470.61    130.85 o 
   0   2  19       21.08       55.66     43.03 o 
   1   2  19       15.28       -9.16     33.87 o 
   2   2  19     1065.01      987.78     88.15 o 
   3   2  19      360.76      332.83     46.78 o 
  -1   3  19      238.38      270.91     60.82 o 
   0   3  19        0.91      -11.52     35.95 o 
   1   3  19      417.86      395.86     67.64 o 
   2   3  19      261.45      238.43     54.85 o 
   3   3  19     4936.39     5162.00    189.42 o 
  -1   4  19      332.65      335.94     77.77 o 
   0   4  19       16.27       18.74     40.39 o 
   1   4  19      137.51      113.84     49.15 o 
   2   4  19     2697.38     2891.30    148.33 o 
   3   4  19      202.75      244.09     61.23 o 
   0   5  19      725.57      711.07     87.69 o 
   1   5  19     1700.43     1783.88    122.34 o 
   2   5  19      281.04      303.42     66.10 o 
   0  -2  20      272.05      282.03     53.46 o 
  -1  -1  20      265.23      227.04     53.88 o 
   0  -1  20     1544.44     1346.79     94.90 o 
   1  -1  20      970.61      951.44     83.41 o 
  -1   0  20     1476.67     1382.11    101.98 o 
   0   0  20     1522.72     1347.87    100.74 o 
   1   0  20     1094.91     1000.30     85.65 o 
   0   1  20     3150.68     3150.24    146.48 o 
   1   1  20     3199.29     3034.97    143.56 o 
   0   2  20     4883.50     4864.18    185.20 o 
   1   2  20     1088.45     1035.32     94.13 o 
                                                 
